# Supplementary material for: Variations in the practice of molecular radiotherapy and implementation of dosimetry: results from a European survey
Source: EJNMMI Phys. 2017 Dec 4;4:28. doi: 10.1186/s40658-017-0193-4 (PMC5712507; doi:10.1186/s40658-017-0193-4)
Supplement: Additional file 1: — IDTF electronic version of survey results submission and EANM Internal Dosimetry Task Force Survey. (ZIP 801 kb) [file 40658_2017_193_MOESM1_ESM.zip]

Archive with 2 entries (2 files):
- EANM Internal Dosimetry Task Force Survey.pdf
- IDTF electronic version of survey results_submission.xlsx
