# Supplementary material for: Variations in the practice of molecular radiotherapy and implementation of dosimetry: results from a European survey
Source: EJNMMI Phys. 2017 Dec 4;4:28. doi: 10.1186/s40658-017-0193-4 (PMC5712507; doi:10.1186/s40658-017-0193-4)
Supplement: Additional file 1: — IDTF electronic version of survey results submission and EANM Internal Dosimetry Task Force Survey. (ZIP 801 kb) [file 40658_2017_193_MOESM1_ESM.zip › IDTF electronic version of survey results_submission.xlsx]

## Sheet: ReadMe
	Dear reader,
	This data base was acquired during the survey of the EANM IDTF undertaken during the summer 2016.
	Data are organized as one tab per treatment (see below for letters).
	Note that those who did not respond for a particular therapy are still listed, so for some treatments sheets contain numerous empty rows.
	Please make use of this data, and if you do, we would encourage you to cite:
	Variations in the practice of molecular radiotherapy and implementation of dosimetry: Results from a European survey
	List of treatments
	A	131I-NaI for benign thyroid diseases
	B	131I-NaI for thyroid remnant ablation of adults
	C	131I-NaI for thyroid remnant ablation of children and young adults
	D	131I-NaI for thyroid cancer therapy for adults
	E	131I-NaI for thyroid cancer therapy for children and young adults
	F	131I-mIBG for neuroblastoma
	G	131I-mIBG for adult neuroendocrine tumours
	H	177Lu-somatostatin analogues for neuroendocrine tumours
	I	90Y-somatostatin analogues for neuroendocrine tumours
	J	177Lu-PSMA therapy of castration resistant prostate cancer
	K	90Y resin microspheres (SIR-Spheres®) for intra-arterial treatments in the liver
	L	90Y glass microspheres (TheraSphere®) for intra-arterial treatments in the liver
	M	Radiation synovectomy using 90Y-, 186Re- or 169Er-colloids
	N	153Sm-EDTMP (Quadramet®) for bone metastases
	O	89SrCl2 (Metastron®) for bone metastases
	P	223RaCl2 (Xofigo®) for bone metastases
	Q	32P Sodium-phosphate (Na332PO4) for myeloproliferative disease
	R	90Y-ibritumomab-tiuxetan (Zevalin®) for B-cell lymphoma

## Sheet: A
		131I-NaI for benign thyroid diseases
Country		Number of patients treated in the year 2015	Number of treatments performed in 2015	Which medical specialty owns the license to administer treatment?	Is a medical physicist involved in each treatment?	Is the absorbed dose individually planned for each patient?	Is post-therapy imaging performed?	Is post-therapy dosimetry performed?	What basis of prescription do you typically use (specify in below box)	Please specify the prescribed AMOUNT for toxic or nontoxic multinodular goitre	Please specify the UNIT of the prescription	Please specify the prescribed AMOUNT for autonomous nodules	Please specify the UNIT of the prescription	Please specify the prescribed AMOUNT for Graves’ disease	Please specify the UNIT of the prescription	Is therapy repeated when the first treatment is insufficient?
Slovakia
Czech Republic		0	0	Nuclear Medicine	Minority	Always	Minority	Minority
Bulgaria
Czech Republic		74	74	Nuclear Medicine	Minority	Always	Never	Always	Individually calculated activity to give a prescribed absorbed dose to target tissue	120	Gy	500	Gy	80	Gy	Majority
Czech Republic
Czech Republic
Italy		10	10	Nuclear Medicine	Always	Always	Never	Never	Individually calculated activity to give a prescribed absorbed dose to target tissue	80	Gy	120	Gy	200	Gy	Majority
Italy		35	35	Nuclear Medicine	Always	Always	Minority	Never	Individually calculated activity to give a prescribed absorbed dose to target tissue	300	Gy	200	Gy	120	Gy	Majority
Switzerland		10	10	Nuclear Medicine	Never	Always	Never	Never	Individually calculated activity to give a prescribed absorbed dose to target tissue	150	Gy	400	Gy	250	Gy	Majority
Italy		40	42	Nuclear Medicine	Minority	Minority	Never	Minority	Fixed activity based on diagnosis stage or other clinical factors	555	MBq	370	MBq	370	MBq	Majority
Netherlands
Italy		33	36	Nuclear Medicine	Majority	Majority	Minority	Never	Individually calculated activity to give a prescribed absorbed dose to target tissue	200	Gy	200	Gy	300	Gy	Majority
Italy		29	29	Nuclear Medicine	Never	Never	Majority	Never	Fixed activity based on diagnosis stage or other clinical factors	600	MBq	500	MBq	370	MBq	Always
Italy		2	2	Nuclear Medicine	Always	Always	Never	Never	Individually calculated activity to give a prescribed absorbed dose to target tissue					200	Gy	Minority
Italy		12	12	Nuclear Medicine	Always	Always	Always	Always	Individually calculated activity to give a prescribed absorbed dose to organ at risk_ Individually calculated activity to give a prescribed absorbed dose to target tissue	300	Gy	300	Gy	200	Gy	Minority
United Kingdom		60	64	Endocrinology	Always	Never	Never	Never	Fixed activity	555	MBq	555	MBq	555	MBq	Majority
Italy		1	1	Nuclear Medicine	Always	Always	Never	Never	Individually calculated activity to give a prescribed absorbed dose to target tissue					157	MBq	Never
Italy		200	200	Nuclear Medicine	Minority	Minority	Never	Never	Individually calculated activity to give a prescribed absorbed dose to target tissue	225	Gy	225	Gy	100	Gy	Minority
Italy
Turkey		4	4	Endocrinology	Never	Never	Always	Minority	Fixed activity based on diagnosis stage or other clinical factors	1	MBq	3	MBq	1	MBq	Minority
France
United Kingdom		132	138	Endocrinology	Always	Never	Never	Never	Fixed activity based on diagnosis stage or other clinical factors	555	MBq	555	MBq	555	MBq	Majority
Slovakia		31	31	Nuclear Medicine	Always	Always	Minority	Always	Individually calculated activity to give a prescribed absorbed dose to target tissue	370	MBq	370	MBq	297	MBq	Majority
Sweden		74	74	Nuclear Medicine	Always	Always	Never	Never	Individually calculated activity to give a prescribed absorbed dose to target tissue	150	Gy	300	Gy	120	Gy	Majority
Sweden		48	48	Medical Oncology	Always	Always	Always	Never	Individually calculated activity to give a prescribed absorbed dose to target tissue							Majority
Sweden		47	48	Medical Oncology _Nuclear medicine	Always	Always	Never	Never	Individually calculated activity to give a prescribed absorbed dose to target tissue	120	Gy	200	Gy	120	Gy	Majority
Sweden		58	58	Medical Oncology	Always	Always	Minority	Never	Individually calculated activity to give a prescribed absorbed dose to target tissue	150	Gy	300	Gy	120	Gy	Majority
Latvia		198	198	Nuclear Medicine	Minority	Majority	Never	Never	Individually calculated activity to give a prescribed absorbed dose to target tissue	150	Gy	200	Gy	300	Gy	Majority
France		10	10	Nuclear Medicine	Minority	Never	Minority	Never	Fixed activity based on diagnosis stage or other clinical factors	370	MBq	740	MBq	370	MBq	Minority
Italy		64	64	Nuclear Medicine_ Radiation Oncology	Majority	Majority	Never	Never	Individually calculated activity to give a prescribed absorbed dose to organ at risk							Majority
Germany
Serbia		129	129	Nuclear Medicine	Never	Always	Minority	Never	Individually calculated activity to give a prescribed absorbed dose to target tissue	400	MBq	740	MBq	400	MBq	Always
Sweden
Italy		255	255	Nuclear Medicine	Always	Always	Never	Never	Individually calculated activity to give a prescribed absorbed dose to target tissue	250	Gy	250	Gy	300	Gy	Always
Sweden		91	91	Radiation Oncology	Always	Always	Never	Never	Individually calculated activity to give a prescribed absorbed dose to target tissue	150	Gy	300	Gy	120	Gy	Majority
Austria		0		Nuclear Medicine	Always	Never	Minority	Minority	Fixed activity based on diagnosis stage or other clinical factors	0	MBq		MBq		MBq	Majority
Sweden				Nuclear Medicine	Always	Always	Never	Minority	Individually calculated activity to give a prescribed absorbed dose to target tissue		MBq		MBq		MBq	Majority
Spain		240	250	Nuclear Medicine	Minority	Always	Never	Never	Fixed activity based on diagnosis stage or other clinical factors	110	Gy	150	Gy	70	Gy	Majority
Spain		100	100	Nuclear Medicine	Never	Never	Never	Never	Fixed activity based on diagnosis stage or other clinical factors	740	MBq	555	MBq	370	MBq	Always
Serbia		129	129	Nuclear Medicine	Never	Always	Never	Never	Individually calculated activity to give a prescribed absorbed dose to target tissue	400	MBq	720	MBq	400	MBq	Always
France
Netherlands		84	86	Nuclear Medicine	Always	Always	Never	Never	Individually calculated activity to give a prescribed absorbed dose to target tissue			740	MBq			Majority
Italy		76	76	Nuclear Medicine	Never	Never	Always	Never	Fixed activity based on diagnosis stage or other clinical factors	370	MBq	370	MBq	370	MBq	Minority
Italy		12	12	Endocrinology	Always	Majority	Minority	Never	Individually calculated activity to give a prescribed absorbed dose to target tissue	200	Gy	300	Gy	150	Gy	Minority
United Kingdom		200	200	Nuclear Medicine	Minority	Never	Never	Never	Fixed activity	600	MBq	600	MBq	600	MBq	Always
Spain		298	312	Nuclear Medicine	Always	Majority	Minority	Never	Individually calculated activity to give a prescribed absorbed dose to target tissue	370	MBq	555	MBq	370	MBq	Always
Turkey		42	36	Nuclear Medicine	Always	Minority	Minority	Always	Fixed activity based on diagnosis stage or other clinical factors	1	MBq	925	MBq	370	MBq	Minority
Sweden		380	420	Nuclear Medicine_ Endocrinology	Always	Majority	Never	Never	Individually calculated activity to give a prescribed absorbed dose to target tissue	300	Gy	200	Gy	120	Gy	Majority
Netherlands			71	Nuclear Medicine	Always	Always	Never	Never	Fixed activity_ Individually calculated activity to give a prescribed absorbed dose to target tissue		MBq	740	MBq		MBq	Majority
Sweden		42	42	Nuclear Medicine	Always	Always	Never	Never	Individually calculated activity to give a prescribed absorbed dose to target tissue	150	Gy	300	Gy	120	Gy	Majority
Germany		11	11	Nuclear Medicine	Always	Always	Never	Always	Individually calculated activity to give a prescribed absorbed dose to target tissue	200	Gy	400	Gy	350	Gy	Majority
Italy		0	0
Switzerland		11	11	Nuclear Medicine	Never	Always	Never	Never	Individually calculated activity to give a prescribed absorbed dose to target tissue	150	Gy	300	Gy	250	Gy	Minority
Sweden			64	Radiation Oncology	Always	Always	Never	Never	Individually calculated activity to give a prescribed absorbed dose to target tissue	150	Gy	250	Gy	120	Gy	Majority
Norway		112	112	Nuclear Medicine	Never	Never	Never	Never	Fixed activity based on diagnosis stage or other clinical factors	800	MBq	800	MBq	800	MBq	Majority
Croatia		70	75	Nuclear Medicine	Never	Never	Never	Never	Fixed activity based on diagnosis stage or other clinical factors	555	MBq	740	MBq	555	MBq	Majority
Sweden		58	58	Radiation Oncology	Always	Always	Never	Never	Individually calculated activity to give a prescribed absorbed dose to target tissue	150	Gy	300	Gy	120	Gy	Minority
Sweden		72	72	Radiation Oncology	Always	Always	Never	Never	Individually calculated activity to give a prescribed absorbed dose to target tissue	150	Gy	300	Gy	100	Gy	Majority
Italy		36	37		Minority	Majority	Minority	Minority	Fixed activity based on diagnosis stage or other clinical factors	370	MBq	370	MBq	370	MBq	Majority
Netherlands		36	36	Nuclear Medicine	Minority	Always	Never	Always	Individually calculated activity to give a prescribed absorbed dose to organ at risk	400	MBq	400	MBq	370	MBq	Always
France		14	14	Nuclear Medicine	Majority	Minority	Never	Never	Fixed activity	370	MBq	370	MBq	370	MBq	Majority
France
Netherlands		100	100	Nuclear Medicine	Minority	Majority	Never	Never	Individually calculated activity to give a prescribed absorbed dose to target tissue	400	MBq	740	MBq	400	MBq	Majority
Italy		183	183	Nuclear Medicine	Never	Majority	Majority	Minority	Fixed activity based on diagnosis stage or other clinical factors	555	MBq	600	MBq	555	MBq	Majority
United Kingdom		119	122	Nuclear Medicine	Always	Never	Never	Never	Fixed activity based on diagnosis stage or other clinical factors	495	MBq	495	MBq	424	MBq	Always
Netherlands		80	89	Nuclear Medicine	Minority	Always	Never	Always	Individually calculated activity to give a prescribed absorbed dose to target tissue		MBq		MBq		MBq	Majority
Bosnia and Herzegovina		100	94	Nuclear Medicine	Always	Always	Always	Majority	Fixed activity	25	MBq	25	MBq	25	MBq	Always
Switzerland		64	67	Nuclear Medicine	Always	Always	Never	Never	Individually calculated activity to give a prescribed absorbed dose to target tissue	150	Gy	300	Gy	200	Gy	Majority
Italy		4	4	Nuclear Medicine	Never	Never	Always	Never	Fixed activity	370	MBq	370	MBq	370	MBq	Minority
Bulgaria		42	38	Nuclear Medicine_ Radiation Oncology	Always	Minority	Never	Always	Fixed activity based on diagnosis stage or other clinical factors	400	MBq	400	MBq	300	MBq	Majority
Norway		20	20	Nuclear Medicine	Never	Never	Never	Never	Fixed activity	600	MBq	600	MBq	600	MBq	Majority
United Kingdom		100	100	Endocrinology	Never	Never	Never	Never	Fixed activity	400	MBq	400	MBq	400	MBq	Majority
United Kingdom		19	19	Endocrinology	Always	Never	Never	Never	Fixed activity based on diagnosis stage or other clinical factors	550	MBq	400	MBq	400	MBq	Majority
Bosnia and Herzegovina		384	52	Nuclear Medicine	Always	Never	Never	Never	Fixed activity based on diagnosis stage or other clinical factors_ Individually calculated activity to give a prescribed absorbed dose to target tissue	1110	MBq	925	MBq	740	MBq	Majority
Spain		60	115	Nuclear Medicine	Never	Never	Never	Never	Other prescription (specify below)	518	MBq	444	MBq	470	MBq	Majority
United Kingdom
Italy		87	87	Nuclear Medicine	Always	Always	Always	Always	Individually calculated activity to give a prescribed absorbed dose to target tissue	170	Gy	140	Gy	330	Gy	Always
United Kingdom		60	60	Endocrinology	Always	Always	Never	Never	Fixed activity based on diagnosis stage or other clinical factors	385	MBq			385	MBq	Majority
Ireland		15	15	Radiology	Always	Minority	Never	Never	Fixed activity_ Individually calculated activity to give a prescribed absorbed dose to target tissue	400	MBq			200	MBq	Majority
Italy		4	4	Nuclear Medicine	Never	Always	Never	Never	Individually calculated activity to give a prescribed absorbed dose to target tissue		MBq		MBq		MBq	Minority
Czech Republic		3	3	Nuclear Medicine	Always	Always	Majority	Majority	Individually calculated activity to give a prescribed absorbed dose to target tissue	150	Gy		Gy	250	Gy	Never
Italy		38	42	Nuclear Medicine	Always	Always	Never	Never	Individually calculated activity to give a prescribed absorbed dose to target tissue	300	Gy	300	Gy	200	Gy	Majority
Italy
Spain		130	130	Nuclear Medicine	Never	Never	Never	Never	Fixed activity based on diagnosis stage or other clinical factors	555	MBq	925	MBq	370	MBq	Majority
United Kingdom		98	98	Endocrinology	Always	Never	Never	Never	Fixed activity	550	MBq	550	MBq	550	MBq	Majority
Belgium		5	5	Nuclear Medicine	Never	Never	Never	Never	Fixed activity based on diagnosis stage or other clinical factors	370	MBq	296	MBq	296	MBq	Always
Germany		317	317	Nuclear Medicine	Always	Always	Always	Always	Individually calculated activity to give a prescribed absorbed dose to target tissue	150	Gy	300	Gy	300	Gy	Minority
Netherlands		30	40	Nuclear Medicine	Minority	Majority	Never	Never	Individually calculated activity to give a prescribed absorbed dose to organ at risk	7.4	MBq / m2	740	MBq	3.7	MBq	Always
Greece
Portugal		0	0	Nuclear Medicine
Sweden		42	42	Medical Oncology	Always	Always	Never	Never	Individually calculated activity to give a prescribed absorbed dose to target tissue	150	Gy	300	Gy	120	Gy	Majority
Italy		18	18	Nuclear Medicine	Minority	Always	Never	Never	Individually calculated activity to give a prescribed absorbed dose to target tissue							Minority
Sweden			38	Nuclear Medicine	Always	Always	Never	Never	Individually calculated activity to give a prescribed absorbed dose to target tissue	180	Gy	300	Gy	120	Gy	Majority
Belgium		31	31	Nuclear Medicine	Never	Never	Never	Never	Fixed activity based on diagnosis stage or other clinical factors	300	MBq	370	MBq	222	MBq	Minority
Italy		70	74	Nuclear Medicine	Never	Never	Never	Never	Individually calculated activity to give a prescribed absorbed dose to target tissue	550	MBq	370	MBq	550	MBq	Majority
Netherlands		141	141	Nuclear Medicine	Minority	Minority	Majority	Never	Fixed activity	750	MBq					Majority
Norway		11	11	Nuclear Medicine	Never	Always	Never	Never	Fixed activity based on diagnosis stage or other clinical factors							Minority
Portugal		35	36	Nuclear Medicine	Minority	Always	Never	Always	Fixed activity based on diagnosis stage or other clinical factors		MBq		MBq		MBq	Minority
United Kingdom		21	22	Endocrinology	Majority	Never	Never	Never	Fixed activity	400	MBq	400	MBq	400	MBq	Always
United Kingdom		52	53	Endocrinology	Always	Never	Never	Never	Fixed activity	400	MBq	400	MBq	400	MBq	Majority
United Kingdom		10	10	Endocrinology	Majority	Never	Never	Never	Fixed activity	500	MBq	500	MBq	500	MBq	Majority
Ireland		7	7	Nuclear Medicine	Always	Never	Never	Never	Fixed activity based on diagnosis stage or other clinical factors	555	MBq	555	MBq	444	MBq	Majority
United Kingdom		60	60	Medical Oncology	Minority	Never	Always	Never	Fixed activity based on diagnosis stage or other clinical factors	800	MBq	400	MBq	200	MBq	Majority
United Kingdom		38	38	Nuclear Medicine	Always	Never	Never	Never	Fixed activity based on diagnosis stage or other clinical factors	400	MBq	800	MBq	400	MBq	Always
Denmark		70	69	Nuclear Medicine	Never	Majority	Never	Never	Other prescription (specify below)							Minority
United Kingdom		67	68	Nuclear Medicine	Always	Never	Never	Never	Fixed activity based on diagnosis stage or other clinical factors	500	MBq	500	MBq	500	MBq	Majority
Hungary		185	187	Nuclear Medicine	Never	Always	Minority	Always	Individually calculated activity to give a prescribed absorbed dose to target tissue		Gy	350	Gy	150	Gy	Majority
United Kingdom		62	62	Endocrinology	Always	Majority	Never	Never	Fixed activity based on diagnosis stage or other clinical factors	600	MBq	600	MBq	400	MBq	Majority
Denmark		288	288	Nuclear Medicine	Never	Always	Never	Never	Fixed activity based on diagnosis stage or other clinical factors							Majority
Denmark
Bosnia and Herzegovina		28	28	Nuclear Medicine	Minority	Never	Never	Never	Fixed activity based on diagnosis stage or other clinical factors	740	MBq	740	MBq	555	MBq	Majority
United Kingdom		126	126	Medical Oncology	Always	Never	Never	Never	Fixed activity	800	MBq	800	MBq	800	MBq	Minority
Ireland		26	26	Nuclear Medicine	Always	Always	Never	Never	Fixed activity based on diagnosis stage or other clinical factors	444	MBq	15	MBq	12	MBq	Always
Netherlands		20	20	Nuclear Medicine	Never	Always	Never	Never	Individually calculated activity to give a prescribed absorbed dose to target tissue	370	MBq			370	MBq	Minority
United Kingdom		24	24	Nuclear Medicine	Always	Never	Never	Never	Fixed activity	600	MBq	600	MBq	600	MBq	Minority
Sweden		50		Nuclear Medicine	Majority	Always	Never	Never	Individually calculated activity to give a prescribed absorbed dose to target tissue	150	Gy			100	Gy	Majority
Sweden		17	17	Nuclear Medicine	Always	Always	Never	Never	Individually calculated activity to give a prescribed absorbed dose to target tissue	200	Gy			150	Gy	Majority
Germany		177	177	Nuclear Medicine	Always	Always	Never	Always	Individually calculated activity to give a prescribed absorbed dose to organ at risk	150	Gy	300	Gy	250	Gy	Minority
Denmark		188	190	Nuclear Medicine	Never	Never	Never	Never	Fixed activity based on diagnosis stage or other clinical factors							Always
Italy		123	123	Nuclear Medicine	Never	Never	Never	Never	Fixed activity based on diagnosis stage or other clinical factors	600	MBq	600	MBq	370	MBq	Majority
Norway		23	23	Nuclear Medicine	Never	Never	Never	Never	Fixed activity	500	MBq	500	MBq	400	MBq	Minority
United Kingdom		37	37	Endocrinology	Always	Never	Never	Never	Fixed activity based on diagnosis stage or other clinical factors	600	MBq			500	MBq	Majority
Germany		650	650	Nuclear Medicine	Always	Always	Always	Always	Individually calculated activity to give a prescribed absorbed dose to target tissue	120	Gy	350	Gy	250	Gy	Majority
United Kingdom		22	22	Nuclear Medicine	Minority	Majority	Never	Never	Fixed activity based on diagnosis stage or other clinical factors	500	MBq	500	MBq	500	MBq	Majority
Belgium		11	12	Nuclear Medicine	Never	Majority	Never	Never	Individually calculated activity to give a prescribed absorbed dose to whole body	500	MBq	370	MBq	300	MBq	Majority
Belgium		17	17	Nuclear Medicine	Always	Always	Never	Never	Individually calculated activity to give a prescribed absorbed dose to target tissue	120	Gy	200	Gy	70	Gy	Minority
Belgium		62	62	Nuclear Medicine	Never	Never	Never	Never	Other prescription (specify below)	370	MBq	370	MBq	296	MBq	Majority
Norway		42	44	Nuclear Medicine	Never	Never	Never	Never	Fixed activity based on diagnosis stage or other clinical factors	600	MBq	800	MBq	600	MBq	Always
Italy		65	65	Nuclear Medicine	Always	Always	Always	Minority	Individually calculated activity to give a prescribed absorbed dose to target tissue	150	Gy	300	Gy	150	Gy	Majority
Germany		206	208	Nuclear Medicine	Always	Always	Majority	Always	Individually calculated activity to give a prescribed absorbed dose to target tissue	150	Gy	300	Gy	300	Gy	Majority
Belgium		48	48	Nuclear Medicine	Always	Always	Never	Never	Fixed activity based on diagnosis stage or other clinical factors	555	MBq	444	MBq	370	MBq	Minority
Greece		0	0	Nuclear Medicine	Always	Always	Always	Always
Belgium		2	2	Nuclear Medicine	Majority	Majority	Always	Majority	Individually calculated activity to give a prescribed absorbed dose to target tissue
Italy		19	19	Nuclear Medicine	Always	Always	Never	Never	Individually calculated activity to give a prescribed absorbed dose to target tissue	150	Gy	250	Gy	200	Gy	Always
Germany		212	212	Nuclear Medicine	Always	Always	Always	Always	Individually calculated activity to give a prescribed absorbed dose to target tissue	200	Gy	400	Gy	300	Gy	Always
Belgium		30	30	Nuclear Medicine	Never	Always	Never	Never	Fixed activity based on diagnosis stage or other clinical factors							Majority
Belgium		20	20	Nuclear Medicine	Always	Always	Always	Never	Fixed activity based on diagnosis stage or other clinical factors	425	MBq	185	MBq	370	MBq	Minority
Belgium		34	34	Nuclear Medicine	Never	Never	Never	Never	Other prescription (specify below)							Majority
Italy
Italy		41	41	Nuclear Medicine	Always	Always	Minority	Never	Individually calculated activity to give a prescribed absorbed dose to target tissue_ Other prescription (specify below)	300	Gy	250	Gy	250	Gy	Majority
Belgium		15	15	Nuclear Medicine	Always	Always	Minority	Never	Fixed activity based on diagnosis stage or other clinical factors	370	MBq	370	MBq	296	MBq	Minority
Italy
France
Netherlands		65	69	Nuclear Medicine	Never	Minority	Never	Never	Fixed activity based on diagnosis stage or other clinical factors_ Individually calculated activity to give a prescribed absorbed dose to target tissue	1737	MBq	740	MBq	148	MBq	Majority
France		37	37	Nuclear Medicine	Never	Always	Always	Never	Fixed activity based on diagnosis stage or other clinical factors	400	MBq	500	MBq			Majority
Belgium		48	48	Nuclear Medicine	Never	Never	Never	Never	Fixed activity based on diagnosis stage or other clinical factors	444	MBq	370	MBq	370	MBq	Minority
United Kingdom		197	197	Nuclear Medicine	Never	Never	Never	Never	Fixed activity	600	MBq	600	MBq	600	MBq	Minority
Netherlands
United Kingdom		49	49	Nuclear Medicine	Minority	Never	Never	Never	Fixed activity based on diagnosis stage or other clinical factors	500	MBq	500	MBq	500	MBq	Always
Albania		25	25	Nuclear Medicine	Always	Minority	Never	Minority	Fixed activity_ Fixed activity based on diagnosis stage or other clinical factors		MBq	370	MBq	555	MBq	Majority
Italy		83	87	Nuclear Medicine	Minority	Minority	Never	Never	Fixed activity based on diagnosis stage or other clinical factors	580	MBq	580	MBq	580	MBq	Majority
United Kingdom		91	92	Nuclear Medicine	Always	Never	Never	Never	Fixed activity	550	MBq	550	MBq	550	MBq	Always
United Kingdom		81	81	Endocrinology	Never	Never	Never	Never	Fixed activity based on diagnosis stage or other clinical factors							Minority
Serbia		20	26	Nuclear Medicine	Majority	Minority	Minority	Minority	Individually calculated activity to give a prescribed absorbed dose to target tissue	300	MBq	555	MBq	200	MBq	Always
Italy		0	0	Nuclear Medicine	Always	Always	Always	Always	Individually calculated activity to give a prescribed absorbed dose to organ at risk	0	MBq	0	MBq	0	MBq	Majority
Denmark		89	89	Nuclear Medicine	Never	Always	Never	Never	Other prescription (specify below)	135	Gy	200	Gy	100	MBq	Minority
Italy		38	25	Nuclear Medicine	Majority	Majority	Never	Never	Fixed activity based on diagnosis stage or other clinical factors_ Individually calculated activity to give a prescribed absorbed dose to target tissue	250	Gy	230	Gy	180	Gy	Always
Belgium
Greece		15	15	Nuclear Medicine	Always	Never	Never	Minority	Other prescription (specify below)	444	MBq	555	MBq	370	MBq	Majority
Italy
Italy		6	6	Nuclear Medicine	Minority	Minority	Never	Never	Fixed activity based on diagnosis stage or other clinical factors	592	MBq	450	MBq	592	MBq	Minority
Italy		200	200	Nuclear Medicine	Minority	Minority	Never	Never	Fixed activity based on diagnosis stage or other clinical factors	600	MBq	500	MBq	600	MBq	Majority
Italy		20	20	Nuclear Medicine	Always	Minority	Minority	Never	Fixed activity	555	MBq	555	MBq	400	MBq	Majority
Italy		14	15	Nuclear Medicine	Majority	Majority	Never	Minority	Individually calculated activity to give a prescribed absorbed dose to target tissue	300	Gy	300	Gy	200	Gy	Always
Norway		38		Nuclear Medicine	Never	Always	Never	Never	Fixed activity per body surface area or patient weight	550	MBq	550	MBq	550	MBq	Minority
Italy		692	696	Nuclear Medicine	Never	Never	Never	Never	Fixed activity	555	MBq	555	MBq	15	MBq	Minority
United Kingdom		271	273	Endocrinology	Minority	Never	Never	Never	Fixed activity based on diagnosis stage or other clinical factors	550	MBq	550	MBq	400	MBq	Majority
Greece		22	22	Nuclear Medicine	Always	Never	Always	Never	Fixed activity based on diagnosis stage or other clinical factors	550	MBq	1850	MBq			Majority
Germany		250	252	Nuclear Medicine	Majority	Minority	Always	Always	Fixed activity based on diagnosis stage or other clinical factors		Gy
United Kingdom		86	86	Nuclear Medicine	Majority	Never	Never	Never	Fixed activity based on diagnosis stage or other clinical factors		MBq		MBq			Majority
Italy
Belgium		23	23	Nuclear Medicine	Always	Always	Never	Always	Fixed activity based on diagnosis stage or other clinical factors	370	MBq	384	MBq	222	MBq	Minority
Germany				Nuclear Medicine	Majority	Always	Always	Majority	Fixed activity based on diagnosis stage or other clinical factors		MBq					Minority
Belgium		12	13	Nuclear Medicine	Always	Never	Never	Never		370	MBq	259	MBq	259	MBq	Majority
Belgium		11	11	Nuclear Medicine	Never	Never	Always	Never	Fixed activity	370	MBq	444	MBq	185	MBq	Majority
Norway			73	Nuclear Medicine_ Endocrinology	Never	Never	Minority	Never	Fixed activity based on diagnosis stage or other clinical factors	650	MBq	400	MBq	550	MBq	Majority
United Kingdom		95	96	Nuclear Medicine	Always	Never	Never	Never	Fixed activity based on diagnosis stage or other clinical factors	800	MBq	600	MBq	600	MBq	Majority
Italy
Czech Republic
Greece		15	15	Nuclear Medicine	Always	Never	Never	Never	Fixed activity based on diagnosis stage or other clinical factors	740	MBq	740	MBq	740	MBq	Never
Sweden			210	Medical Oncology_ Radiation Oncology	Always	Always	Never	Never	Individually calculated activity to give a prescribed absorbed dose to target tissue	150	Gy	300	Gy	120	Gy	Minority
Italy		58		Nuclear Medicine	Always	Always	Never	Never	Individually calculated activity to give a prescribed absorbed dose to whole body							Majority
Belgium		64	65	Nuclear Medicine	Never	Always	Minority	Never	Fixed activity based on diagnosis stage or other clinical factors	555	MBq	370	MBq	444	MBq	Minority
Cyprus		3	3	Nuclear Medicine	Never	Never	Never	Never	Fixed activity	370	MBq	370	MBq	370	MBq	Majority
Belgium		20	20	Nuclear Medicine	Never	Always	Never	Never	Individually calculated activity to give a prescribed absorbed dose to target tissue	150	Gy	150	Gy	100	Gy	Minority
United Kingdom		113	114	Endocrinology	Minority	Never	Never	Never	Fixed activity	600	MBq	600	MBq	600	MBq	Majority
Belgium		8	8	Nuclear Medicine	Minority	Never	Never	Never	Fixed activity_ Fixed activity based on diagnosis stage or other clinical factors	370	MBq	370	MBq	370	MBq	Majority
Belgium		48	49	Nuclear Medicine	Never	Never	Never	Never	Individually calculated activity to give a prescribed absorbed dose to target tissue	444	MBq	444	MBq	286	MBq	Majority
Italy		120	120	Nuclear Medicine	Never	Always	Never	Never	Fixed activity based on diagnosis stage or other clinical factors	550	MBq	370	MBq	370	MBq	Always
Italy		0
Belgium		46	46	Nuclear Medicine	Never	Never	Majority	Never	Fixed activity based on diagnosis stage or other clinical factors	370	MBq	444	MBq	296	MBq	Always
Italy		10	10	Nuclear Medicine	Minority	Never	Never	Never	Fixed activity based on diagnosis stage or other clinical factors	550	MBq	400	MBq	550	MBq	Majority
Italy		54	54	Nuclear Medicine	Always	Always	Minority	Never	Individually calculated activity to give a prescribed absorbed dose to target tissue	300	Gy	300	Gy	250	Gy	Always
Belgium		20	20	Nuclear Medicine	Never	Never	Never	Never	Fixed activity based on diagnosis stage or other clinical factors	370	MBq	370	MBq	440	MBq	Majority
Belgium		32	32	Nuclear Medicine	Always	Never	Always	Never	Fixed activity based on diagnosis stage or other clinical factors	370	MBq	444	MBq	296	MBq	Minority
Italy		110	120	Nuclear Medicine	Minority	Minority	Never	Never	Fixed activity based on diagnosis stage or other clinical factors_ Fixed activity per body surface area or patient weight	12	MBq / kg	7	MBq / kg	5	MBq / kg	Always
Italy		786	816	Nuclear Medicine	Majority	Majority	Minority	Minority	Fixed activity based on diagnosis stage or other clinical factors_ Individually calculated activity to give a prescribed absorbed dose to target tissue	300	Gy	200	Gy	200	Gy	Majority
Switzerland		60	60	Nuclear Medicine	Never	Always	Majority	Never	Fixed activity_ Individually calculated activity to give a prescribed absorbed dose to target tissue							Majority
Germany		346	346	Nuclear Medicine	Always	Always	Never	Always	Individually calculated activity to give a prescribed absorbed dose to target tissue	150	Gy	400	Gy	250	Gy	Minority
Belgium		46	46	Nuclear Medicine	Never	Never	Never	Never	Fixed activity based on diagnosis stage or other clinical factors	518	MBq	518	MBq	481	MBq	Always
Belgium		15	15	Nuclear Medicine	Never	Always	Never	Never	Individually calculated activity to give a prescribed absorbed dose to target tissue	120	Gy	150	Gy	100	Gy	Minority
Italy		8	8	Nuclear Medicine	Never	Never	Never	Minority	Fixed activity based on diagnosis stage or other clinical factors	370	MBq	555	MBq	370	MBq	Minority
Belgium		7	7	Nuclear Medicine	Never	Always	Never	Never	Fixed activity based on diagnosis stage or other clinical factors	550	MBq	444	MBq	370	MBq	Minority
Greece
Belgium		4	4	Nuclear Medicine	Always	Never	Never	Never	Fixed activity based on diagnosis stage or other clinical factors	444	MBq	296	MBq	370	MBq	Minority
Germany		154	154	Nuclear Medicine	Always	Always	Always	Always	Individually calculated activity to give a prescribed absorbed dose to target tissue	150	Gy	300	Gy	200	Gy
Cyprus		0	0
Germany		185	220	Nuclear Medicine	Always	Majority	Always	Majority	Individually calculated activity to give a prescribed absorbed dose to target tissue	150	Gy	300	Gy	120	Gy	Majority

## Sheet: B
		131I-NaI for thyroid remnant ablation of adults
Country		Number of patients treated in the year 2015	Number of treatments performed in 2015	Which medical specialty owns the license to administer treatment?	Is a medical physicist involved in each treatment?	Is the absorbed dose individually planned for each patient?	Is post-therapy imaging performed?	Is post-therapy dosimetry performed?	What basis of prescription do you typically use (specify in below box)	Please specify the Lowest prescribed AMOUNT	Please specify the UNIT of the prescription	Please specify the Highest prescribed AMOUNT	Please specify the UNIT of the prescription	Is rhTSH stimulation applied before therapy?
Slovakia
Czech Republic		0	0	Nuclear Medicine
Bulgaria		200	200	Nuclear Medicine_ Radiation Oncology	Always	Never	Always	Always	Fixed activity based on diagnosis stage or other clinical factors	1850	MBq	3700	MBq	Minority
Czech Republic		48	48	Nuclear Medicine	Minority	Minority	Majority	Always	Fixed activity based on diagnosis stage or other clinical factors	1100	MBq	5500	MBq	Minority
Czech Republic
Czech Republic
Italy
Italy
Switzerland		30	30	Nuclear Medicine	Never	Always	Majority	Never	Fixed activity based on diagnosis stage or other clinical factors	1000	MBq	3700	MBq	Majority
Italy
Netherlands
Italy
Italy
Italy
Italy		210	210	Nuclear Medicine	Always	Always	Always	Always	Individually calculated activity to give a prescribed absorbed dose to target tissue	300	Gy	300	Gy	Minority
United Kingdom
Italy
Italy		350	350	Nuclear Medicine	Always	Never	Always	Never	Fixed activity based on diagnosis stage or other clinical factors	1110	MBq	3700	MBq	Minority
Italy
Turkey		50	50	Medical Oncology_ Endocrinology_ surgery	Minority	Never	Always	Minority	Fixed activity based on diagnosis stage or other clinical factors	2	MBq / kg	4	MBq / kg	Minority
France
United Kingdom		21	22	Endocrinology	Always	Never	Always	Never	Fixed activity based on diagnosis stage or other clinical factors	1100	MBq	7400	MBq	Minority
Slovakia		350	458	Nuclear Medicine	Always	Minority	Always	Always	Fixed activity based on diagnosis stage or other clinical factors	1100	MBq	7400	MBq	Minority
Sweden
Sweden									Fixed activity based on diagnosis stage or other clinical factors
Sweden		14	14	Nuclear Medicine_ Medical Oncoloy	Always	Always	Always	Never	Fixed activity based on diagnosis stage or other clinical factors	1100	MBq	7400	MBq	Always
Sweden
Latvia		118	118	Nuclear Medicine	Minority	Always	Majority	Minority	Individually calculated activity to give a prescribed absorbed dose to target tissue	1120	MBq	3700	MBq	Minority
France
Italy		51	51	Nuclear Medicine_ Radiation Oncology	Minority	Minority	Always	Never	Fixed activity based on diagnosis stage or other clinical factors	1110	MBq	3700	MBq	Majority
Germany
Serbia
Sweden
Italy
Sweden		9	9	Radiation Oncology	Always	Always	Always	Never	Fixed activity based on diagnosis stage or other clinical factors	1100	MBq	3700	MBq	Always
Austria				Nuclear Medicine	Always	Never	Always	Never	Fixed activity based on diagnosis stage or other clinical factors	1850	MBq	5600	MBq	Majority
Sweden
Spain		175	180	Nuclear Medicine	Always	Never	Always	Minority	Fixed activity based on diagnosis stage or other clinical factors	1110	MBq	3700	MBq	Always
Spain		32	32	Nuclear Medicine	Always	Never	Always	Always	Fixed activity based on diagnosis stage or other clinical factors	4440	MBq	4440	MBq	Majority
Serbia		85	85	Nuclear Medicine	Never	Minority	Always	Always	Fixed activity based on diagnosis stage or other clinical factors	1110	MBq	3700	MBq	Minority
France		90	90	Nuclear Medicine	Always	Always	Never	Never	Fixed activity based on diagnosis stage or other clinical factors	185	MBq	740	MBq	Minority
Netherlands		0	0						Fixed activity based on diagnosis stage or other clinical factors	0		0
Italy		283	283	Nuclear Medicine	Always	Never	Always	Never	Fixed activity based on diagnosis stage or other clinical factors	1110	MBq	5550	MBq	Minority
Italy
United Kingdom		45	45	Nuclear Medicine_ Radiation Oncology	Majority	Never	Always	Never	Fixed activity based on diagnosis stage or other clinical factors	1100	MBq	5500	MBq	Majority
Spain		152	156	Nuclear Medicine	Always	Never	Always	Never	Fixed activity based on diagnosis stage or other clinical factors	1100	MBq	3700	MBq	Majority
Turkey
Sweden		115	115	Nuclear Medicine_ Medical Oncology	Always	Minority	Always	Minority	Fixed activity based on diagnosis stage or other clinical factors_ Individually calculated activity to give a prescribed absorbed dose to organ at risk_ Individually calculated activity to give a prescribed absorbed dose to target tissue	1100	MBq	7400	MBq	Always
Netherlands
Sweden
Germany		0	0
Italy		88	90	Nuclear Medicine	Never	Never	Always	Never	Fixed activity based on diagnosis stage or other clinical factors	3700	MBq	5500	MBq	Minority
Switzerland		0	0	Nuclear Medicine
Sweden
Norway		46	46	Nuclear Medicine_ Medical Oncology	Never	Never	Always	Never	Fixed activity based on diagnosis stage or other clinical factors	3000	MBq	7400	MBq	Always
Croatia		150	160	Nuclear Medicine	Always	Never	Always	Never	Fixed activity based on diagnosis stage or other clinical factors	1110	MBq	3700	MBq	Minority
Sweden
Sweden
Italy
Netherlands		0	0
France
France
Netherlands		12	12	Nuclear Medicine	Minority	Minority	Always	Never	Fixed activity based on diagnosis stage or other clinical factors	1100	MBq	3700	MBq	Minority
Italy		267	267	Nuclear Medicine	Minority	Minority	Always	Minority	Fixed activity based on diagnosis stage or other clinical factors	1850	MBq	3700	MBq	Minority
United Kingdom		52	52	Medical Oncology_ Radiation Oncology	Always	Never	Always	Minority	Fixed activity based on diagnosis stage or other clinical factors	1100	MBq	3700	MBq	Majority
Netherlands		18	18	Nuclear Medicine	Minority	Always	Always	Always	Fixed activity based on diagnosis stage or other clinical factors	1100	MBq	5550	MBq	Majority
Bosnia and Herzegovina
Switzerland		54	54	Nuclear Medicine	Always	Majority	Always	Minority	Fixed activity based on diagnosis stage or other clinical factors	1000	MBq	3000	MBq	Majority
Italy
Bulgaria		38	38	Nuclear Medicine_ Radiation Oncology	Always	Never	Always	Always	Fixed activity based on diagnosis stage or other clinical factors	1850	MBq	5550	MBq	Minority
Norway		27	27	Nuclear Medicine	Always	Never	Always	Never	Fixed activity based on diagnosis stage or other clinical factors	4000	MBq / kg	8000	MBq	Majority
United Kingdom
United Kingdom		0	0
Bosnia and Herzegovina
Spain		89	89	Nuclear Medicine	Always	Never	Always	Never	Fixed activity based on diagnosis stage or other clinical factors	1110	MBq	5550	MBq	Majority
United Kingdom		11	15	Endocrinology	Always	Never	Always	Never	Fixed activity based on diagnosis stage or other clinical factors	1100	MBq	3700	MBq	Minority
Italy
United Kingdom
Ireland		17	17	Endocrinology	Always	Never	Always	Never	Fixed activity	1100	MBq	5500	MBq	Majority
Italy
Czech Republic		430	430	Nuclear Medicine	Always	Never	Always	Minority	Fixed activity based on diagnosis stage or other clinical factors	1850	MBq	7400	MBq	Minority
Italy		115	115	Nuclear Medicine	Never	Never	Always	Never	Fixed activity based on diagnosis stage or other clinical factors	2590	MBq	3700	MBq	Never
Italy		193	193	Nuclear Medicine_ Endocrinology	Majority	Majority	Always	Minority	Individually calculated activity to give a prescribed absorbed dose to target tissue	100	Gy	300	Gy
Spain
United Kingdom		18	18	Radiation Oncology	Always	Never	Always	Never	Fixed activity based on diagnosis stage or other clinical factors	3000	MBq	7000	MBq	Minority
Belgium
Germany		71	71	Nuclear Medicine	Minority	Never	Always	Never	Fixed activity	3700	MBq			Minority
Netherlands		25	25	Nuclear Medicine	Never	Never	Always	Never	Fixed activity_ Fixed activity based on diagnosis stage or other clinical factors	1100	MBq	7400	MBq	Majority
Greece
Portugal		0	0	Nuclear Medicine
Sweden
Italy
Sweden
Belgium		0	0
Italy		125	125	Nuclear Medicine	Always	Never	Always	Always	Fixed activity based on diagnosis stage or other clinical factors	111	MBq	3700	MBq	Minority
Netherlands		133		Nuclear Medicine	Minority	Minority	Majority	Minority	Fixed activity based on diagnosis stage or other clinical factors	1850	MBq	5550	MBq	Minority
Norway		8	8	Nuclear Medicine	Always	Majority	Always		Fixed activity based on diagnosis stage or other clinical factors	3000	MBq	3400	MBq	Majority
Portugal
United Kingdom
United Kingdom
United Kingdom
Ireland		0	0
United Kingdom		28	28	Medical Oncology	Always	Never	Always	Majority	Fixed activity based on diagnosis stage or other clinical factors_ Individually calculated activity to give a prescribed absorbed dose to whole body	3100	MBq	3700	MBq	Majority
United Kingdom		15	15	Nuclear Medicine	Always	Never	Always	Never	Fixed activity based on diagnosis stage or other clinical factors	1100	MBq	3700	MBq	Always
Denmark		0	0
United Kingdom
Hungary		44	44	Nuclear Medicine	Never	Always	Always	Always	Fixed activity based on diagnosis stage or other clinical factors	1100	MBq	4200	MBq	Majority
United Kingdom		14	14	Radiation Oncology_ Endocrinology	Always	Always	Always	Never	Fixed activity based on diagnosis stage or other clinical factors	1100	MBq	1100	MBq	Never
Denmark
Denmark		102	102	Nuclear Medicine	Never	Always	Never	Never	Fixed activity based on diagnosis stage or other clinical factors	200	MBq	600	MBq	Never
Bosnia and Herzegovina		16	16	Nuclear Medicine	Minority	Never	Always	Never	Fixed activity based on diagnosis stage or other clinical factors	1100	MBq	7400	MBq	Never
United Kingdom		66	66	Medical Oncology	Always	Never	Always	Always	Fixed activity_ Fixed activity based on diagnosis stage or other clinical factors	1100	MBq	5500	MBq	Majority
Ireland
Netherlands		0	0
United Kingdom		31	31	Nuclear Medicine	Always	Never	Always	Never	Fixed activity based on diagnosis stage or other clinical factors	1100	MBq	3700	MBq	Majority
Sweden		0
Sweden
Germany		50	55	Nuclear Medicine	Always	Majority	Always	Always	Fixed activity based on diagnosis stage or other clinical factors	1850	MBq	11000	MBq	Majority
Denmark
Italy		240	240	Nuclear Medicine	Never	Never	Always	Never	Fixed activity based on diagnosis stage or other clinical factors	1110	MBq	3700	MBq	Minority
Norway		0	0
United Kingdom		18	18	Medical Oncology	Always	Never	Always	Never	Fixed activity based on diagnosis stage or other clinical factors	1100	MBq	5500	MBq	Majority
Germany		100	100	Nuclear Medicine	Always	Always	Always	Always	Fixed activity based on diagnosis stage or other clinical factors	2000	MBq	3700	MBq	Minority
United Kingdom		73	75	Nuclear Medicine	Minority	Majority	Always	Always	Fixed activity based on diagnosis stage or other clinical factors	1200	MBq	8000	MBq	Majority
Belgium
Belgium		39	39	Nuclear Medicine	Minority	Minority	Always	Never	Fixed activity based on diagnosis stage or other clinical factors	1110	MBq	7400	MBq	Minority
Belgium		46	46	Nuclear Medicine_ Radiation Oncology	Never	Never	Always	Never	Fixed activity based on diagnosis stage or other clinical factors	1110	MBq	3700	MBq	Minority
Norway		0	0
Italy
Germany		63	63	Nuclear Medicine	Always	Minority	Always	Never	Fixed activity based on diagnosis stage or other clinical factors	1300	MBq	9200	MBq	Majority
Belgium		0	0	Nuclear Medicine
Greece		0	0
Belgium
Italy
Germany
Belgium
Belgium		7	7	Nuclear Medicine	Always	Always	Always	Never	Fixed activity based on diagnosis stage or other clinical factors	148	MBq	185	MBq	Always
Belgium		13	13	Nuclear Medicine	Never		Always	Never	Fixed activity based on diagnosis stage or other clinical factors	1110	MBq	5550	MBq	Majority
Italy
Italy		9	9	Nuclear Medicine	Always	Always		Always	Fixed activity based on diagnosis stage or other clinical factors	1110	MBq	1850	Gy	Always
Belgium
Italy
France
Netherlands		5	5	Nuclear Medicine	Never	Never	Always	Never	Fixed activity based on diagnosis stage or other clinical factors	3734	MBq	5796	MBq	Majority
France		37	34	Nuclear Medicine	Minority	Always	Always	Never	Fixed activity based on diagnosis stage or other clinical factors	1111	Gy	3700	MBq	Always
Belgium		34	34	Nuclear Medicine	Never	Never	Always	Never	Fixed activity based on diagnosis stage or other clinical factors	1111	MBq	5555	MBq	Majority
United Kingdom		11	11	Medical Oncology	Always	Never	Always	Always	Fixed activity based on diagnosis stage or other clinical factors	1100	MBq	3700	MBq	Majority
Netherlands
United Kingdom		76	76	Nuclear Medicine	Always	Always	Always	Never	Fixed activity based on diagnosis stage or other clinical factors	1100	MBq	3700	MBq	Always
Albania		35	35	Nuclear Medicine	Always	Majority	Always	Minority	Fixed activity based on diagnosis stage or other clinical factors_ Fixed activity per body surface area or patient weight	2590	MBq	7400	MBq	Majority
Italy		72	74	Nuclear Medicine	Never	Never	Always	Never	Fixed activity based on diagnosis stage or other clinical factors	1110	MBq	4440	MBq	Minority
United Kingdom		26	26	Medical Oncology	Always	Never	Always	Never	Fixed activity based on diagnosis stage or other clinical factors	1100	MBq	3700	MBq	Majority
United Kingdom		33	33	Medical Oncology	Never	Never	Always	Never	Fixed activity based on diagnosis stage or other clinical factors	1100	MBq	5500	MBq
Serbia		156	162	Nuclear Medicine	Always	Majority	Always	Always	Fixed activity_ Fixed activity based on diagnosis stage or other clinical factors	1850	MBq	7400	MBq	Minority
Italy		93	93	Nuclear Medicine	Minority	Minority	Always	Always	Fixed activity based on diagnosis stage or other clinical factors_ Individually calculated activity to give a prescribed absorbed dose to organ at risk	100	Gy	200	Gy	Majority
Denmark
Italy		139	139	Nuclear Medicine	Never	Never	Always	Never	Fixed activity based on diagnosis stage or other clinical factors	2220	MBq	5550	MBq	Majority
Belgium		13	13	Nuclear Medicine	Minority	Never	Always	Never	Fixed activity	3700	MBq	3700	MBq	Minority
Greece		260	260	Nuclear Medicine	Always	Never	Always	Never	Fixed activity based on diagnosis stage or other clinical factors	1850	MBq	5550	MBq	Minority
Italy
Italy
Italy		80	80	Nuclear Medicine	Never	Always	Always	Never	Fixed activity based on diagnosis stage or other clinical factors	1850	MBq	5550	MBq	Always
Italy
Italy
Norway
Italy		790	790	Nuclear Medicine	Never	Never	Always	Never	Fixed activity based on diagnosis stage or other clinical factors	1110	MBq	3700	MBq	Always
United Kingdom		138	138	Radiation Oncology	Minority	Never	Always	Never	Fixed activity based on diagnosis stage or other clinical factors	1100	MBq	3500	MBq	Majority
Greece		276	276	Nuclear Medicine	Always	Never	Always	Never	Fixed activity based on diagnosis stage or other clinical factors	2590	MBq	3700	MBq	Majority
Germany
United Kingdom		40	40	Nuclear Medicine_ Medical Oncology	Always	Never	Always	Never	Fixed activity based on diagnosis stage or other clinical factors	3000	MBq	7400	MBq	Minority
Italy		74	82	Nuclear Medicine_ Radiation Oncology	Always	Never	Always	Never	Fixed activity based on diagnosis stage or other clinical factors	1850	MBq	5550	MBq	Majority
Belgium		0	0
Germany				Nuclear Medicine
Belgium		0	0	Nuclear Medicine
Belgium		5	5	Nuclear Medicine	Never	Never	Always	Never	Fixed activity	3700	MBq	3700	MBq	Majority
Norway				Nuclear Medicine	Minority	Never	Always	Minority	Fixed activity based on diagnosis stage or other clinical factors	1100	MBq	3000	MBq	Majority
United Kingdom		43	54	Medical Oncology	Always	Never	Always	Never	Fixed activity based on diagnosis stage or other clinical factors	1100	MBq	5500	MBq	Majority
Italy
Czech Republic
Greece		206	206	Nuclear Medicine	Always	Minority	Majority	Never	Fixed activity based on diagnosis stage or other clinical factors	1110	MBq	7400	MBq	Majority
Sweden				Medical Oncology_ Radiation Oncology	Always	Never	Always	Never	Fixed activity based on diagnosis stage or other clinical factors	1100	MBq	3700	MBq	Always
Italy		72		Nuclear Medicine	Never	Never	Always	Never	Fixed activity based on diagnosis stage or other clinical factors	2220	MBq	5550	MBq	Minority
Belgium		0	0	Nuclear Medicine	Never	Never	Never	Never	Other prescription (specify below)					Never
Cyprus		60	60	Nuclear Medicine	Majority	Never	Majority	Majority	Fixed activity based on diagnosis stage or other clinical factors	1110	MBq	5180	MBq	Minority
Belgium		25	25	Nuclear Medicine	Never	Never	Always	Never	Fixed activity based on diagnosis stage or other clinical factors	1110	MBq	5550	MBq	Majority
United Kingdom		51	51	Radiation Oncology_ Consultant ENT surgeon	Always	Never	Always	Never	Fixed activity based on diagnosis stage or other clinical factors	1100	MBq	5500	MBq	Always
Belgium		40	40	Nuclear Medicine	Never	Never	Always	Never	Fixed activity_ Fixed activity based on diagnosis stage or other clinical factors	1100	MBq	7200	MBq	Majority
Belgium		9	9	Nuclear Medicine	Never	Never	Always	Never	Fixed activity based on diagnosis stage or other clinical factors	1110	MBq	3700	MBq	Always
Italy		200	200	Nuclear Medicine	Never	Always	Always	Never	Fixed activity based on diagnosis stage or other clinical factors	1850	MBq	3700	MBq	Majority
Italy		0
Belgium		5	5	Nuclear Medicine	Never	Never	Always	Never	Fixed activity based on diagnosis stage or other clinical factors	1110	MBq	3700	MBq	Minority
Italy
Italy
Belgium		0	0	Nuclear Medicine					Fixed activity
Belgium
Italy		210	220	Nuclear Medicine	Minority	Minority	Always	Never	Fixed activity based on diagnosis stage or other clinical factors_ Fixed activity per body surface area or patient weight	15	MBq / kg	64	MBq / kg	Majority
Italy		1242	1321	Nuclear Medicine	Minority	Minority	Always	Minority	Fixed activity based on diagnosis stage or other clinical factors_ Individually calculated activity to give a prescribed absorbed dose to target tissue	1110	MBq	3000	MBq	Majority
Switzerland		267	267	Nuclear Medicine	Never	Never	Always	Never	Fixed activity based on diagnosis stage or other clinical factors	1850	MBq	4440	MBq	Minority
Germany		105	105	Nuclear Medicine	Always	Never	Always	Never	Fixed activity based on diagnosis stage or other clinical factors	3700	MBq	5500	MBq	Minority
Belgium		24	24	Nuclear Medicine	Always	Never	Always	Never	Fixed activity based on diagnosis stage or other clinical factors	1110	MBq	3700	MBq	Majority
Belgium		18	18	Nuclear Medicine	Never	Always	Always	Minority	Fixed activity based on diagnosis stage or other clinical factors	1110	MBq	7400	MBq	Minority
Italy			375	Nuclear Medicine	Never	Never	Always	Always	Fixed activity based on diagnosis stage or other clinical factors	3700	MBq	7400	MBq	Minority
Belgium		18	18	Nuclear Medicine	Never	Never	Always	Never	Fixed activity	3700	MBq	3700	MBq	Majority
Greece
Belgium		65	66	Nuclear Medicine	Always	Never	Always	Never	Fixed activity based on diagnosis stage or other clinical factors	1110	MBq	7400	MBq	Majority
Germany		67	67	Nuclear Medicine	Always	Never	Always	Always	Fixed activity based on diagnosis stage or other clinical factors	2000	MBq	25000	MBq	Always
Cyprus		120	139	Nuclear Medicine	Always	Never	Always	Never	Fixed activity based on diagnosis stage or other clinical factors	3700	MBq	5550	MBq	Minority
Germany		15	23	Nuclear Medicine	Always	Minority	Always	Minority	Fixed activity based on diagnosis stage or other clinical factors	1100	MBq	3500	MBq	Never

## Sheet: C
		131I-NaI for thyroid remnant ablation of children and young adults
Country		Number of patients treated in the year 2015	Number of treatments performed in 2015	Which medical specialty owns the license to administer treatment?	Is a medical physicist involved in each treatment?	Is the absorbed dose individually planned for each patient?	Is post-therapy imaging performed?	Is post-therapy dosimetry performed?	What basis of prescription do you typically use (specify in below box)	Please specify the Lowest prescribed AMOUNT	Please specify the UNIT of the prescription	Please specify the Highest prescribed AMOUNT	Please specify the UNIT of the prescription	Is rhTSH stimulation applied before therapy?
Slovakia
Czech Republic		0	0	Nuclear Medicine
Bulgaria
Czech Republic		0	0	Nuclear Medicine
Czech Republic
Czech Republic
Italy
Italy
Switzerland		1	1	Nuclear Medicine	Never	Always	Always	Never	Fixed activity based on diagnosis stage or other clinical factors	1000	MBq	1000	MBq	Majority
Italy
Netherlands
Italy
Italy
Italy
Italy		5	5	Nuclear Medicine	Always	Always	Always	Always	Individually calculated activity to give a prescribed absorbed dose to target tissue	300	Gy	300	Gy	Majority
United Kingdom
Italy		2	2	Nuclear Medicine	Always	Never	Always	Majority	Fixed activity based on diagnosis stage or other clinical factors	1110	MBq	1110	MBq	Never
Italy		2	2	Nuclear Medicine	Always	Always	Always	Always	Individually calculated activity to give a prescribed absorbed dose to organ at risk	1110	MBq	3700	MBq	Minority
Italy
Turkey		0	0
France
United Kingdom
Slovakia		4	4	Nuclear Medicine	Always	Always	Always	Always	Individually calculated activity to give a prescribed absorbed dose to whole body	1100	MBq	2960	MBq	Minority
Sweden
Sweden
Sweden
Sweden
Latvia		0	0
France
Italy		1	1	Nuclear Medicine_ Radiation Oncology	Never	Never	Always	Never	Fixed activity based on diagnosis stage or other clinical factors	1110	MBq	1110	MBq	Always
Germany
Serbia
Sweden
Italy
Sweden		0	0	Radiation Oncology	Always	Always	Always	Never	Fixed activity based on diagnosis stage or other clinical factors	1100	MBq	3700	MBq	Always
Austria
Sweden
Spain
Spain
Serbia		2	2	Nuclear Medicine	Never	Always	Always	Always	Other prescription (specify below)	2220	MBq	3700	MBq	Never
France
Netherlands		0	0
Italy
Italy
United Kingdom
Spain		6	6	Nuclear Medicine	Always	Never	Always	Never	Fixed activity based on diagnosis stage or other clinical factors	1100	MBq	3700	MBq	Always
Turkey
Sweden		7	7	Nuclear Medicine_ Medical Oncology	Always	Minority	Always	Minority	Fixed activity based on diagnosis stage or other clinical factors_ Fixed activity per body surface area or patient weight	550	MBq	3700	MBq	Always
Netherlands
Sweden
Germany		0	0
Italy		0	0
Switzerland		0	0	Nuclear Medicine
Sweden
Norway		0	0	Nuclear Medicine_ Medical Oncology	Never	Never	Always	Never	Fixed activity based on diagnosis stage or other clinical factors	3000	MBq	7400	MBq	Always
Croatia		7	8	Nuclear Medicine	Always	Never	Always	Never	Fixed activity based on diagnosis stage or other clinical factors	1110	MBq	3700	MBq	Never
Sweden
Sweden
Italy
Netherlands		0	0
France
France
Netherlands		0	0
Italy		4	4	Nuclear Medicine	Minority	Minority	Always	Minority	Fixed activity based on diagnosis stage or other clinical factors	1850	MBq	3700	MBq	Minority
United Kingdom
Netherlands		0	0
Bosnia and Herzegovina
Switzerland		2	2	Nuclear Medicine	Majority	Always	Always	Minority	Fixed activity based on diagnosis stage or other clinical factors	1000	MBq	3000	MBq	Majority
Italy
Bulgaria		1	1	Nuclear Medicine_ Radiation Oncology	Always	Never	Always	Always	Fixed activity based on diagnosis stage or other clinical factors	3000	MBq			Never
Norway		0	0	Nuclear Medicine
United Kingdom
United Kingdom		0	0
Bosnia and Herzegovina
Spain		1	1	Nuclear Medicine	Always	Never	Always	Never		2590	MBq	2590	MBq	Majority
United Kingdom		1	1	Endocrinology	Always	Never	Always	Never	Fixed activity based on diagnosis stage or other clinical factors	1100	MBq	3700	MBq	Minority
Italy
United Kingdom
Ireland		0	0
Italy
Czech Republic		9	9	Nuclear Medicine	Majority	Never	Always	Minority	Fixed activity based on diagnosis stage or other clinical factors	3700	MBq	5500	MBq	Never
Italy		10	10	Nuclear Medicine	Never	Never	Always	Never	Fixed activity based on diagnosis stage or other clinical factors	1850	MBq	3700	MBq	Never
Italy		0
Spain
United Kingdom		0	0	Radiation Oncology
Belgium
Germany
Netherlands		2	2	Nuclear Medicine	Never	Never	Always	Never	Fixed activity_ Fixed activity based on diagnosis stage or other clinical factors	1100	MBq		MBq	Majority
Greece
Portugal		0	0	Nuclear Medicine
Sweden
Italy
Sweden
Belgium		0	0
Italy
Netherlands		0
Norway		0	0
Portugal
United Kingdom
United Kingdom
United Kingdom
Ireland		0	0
United Kingdom		0	0	Medical Oncology
United Kingdom
Denmark		0	0
United Kingdom
Hungary
United Kingdom
Denmark
Denmark
Bosnia and Herzegovina		0
United Kingdom		2	2	Medical Oncology	Always	Never	Always	Always	Fixed activity based on diagnosis stage or other clinical factors	1100	MBq	5000	MBq	Never
Ireland
Netherlands		0	0
United Kingdom		7	7	Nuclear Medicine	Always	Never	Always	Never	Fixed activity based on diagnosis stage or other clinical factors	1100	MBq	3700	MBq	Majority
Sweden		0
Sweden
Germany		1	1	Nuclear Medicine	Always	Always	Always	Always	Fixed activity based on diagnosis stage or other clinical factors	1850	MBq	1850	MBq	Always
Denmark
Italy		20	20	Nuclear Medicine	Never	Never	Always	Never	Fixed activity based on diagnosis stage or other clinical factors	1110	MBq	3700	MBq	Minority
Norway		0	0
United Kingdom
Germany		3	3	Nuclear Medicine	Always	Always	Always	Always	Fixed activity based on diagnosis stage or other clinical factors	1000	MBq	3700	MBq	Majority
United Kingdom
Belgium
Belgium		2	2	Nuclear Medicine	Always	Always	Always	Never	Fixed activity based on diagnosis stage or other clinical factors_ Individually calculated activity to give a prescribed absorbed dose to organ at risk	1110	MBq	7440	MBq	Never
Belgium		1	1	Nuclear Medicine_ Radiation Oncology	Never	Never	Always	Never	Fixed activity based on diagnosis stage or other clinical factors		MBq
Norway		0	0
Italy
Germany		0	0	Nuclear Medicine
Belgium		0	0
Greece		0	0
Belgium
Italy
Germany
Belgium
Belgium
Belgium		0	0
Italy
Italy
Belgium
Italy
France
Netherlands		0	0
France		0	0	Nuclear Medicine
Belgium
United Kingdom
Netherlands
United Kingdom		3	3	Nuclear Medicine	Always	Always	Always	Never	Fixed activity based on diagnosis stage or other clinical factors_ Fixed activity per body surface area or patient weight	400	MBq	3700	MBq	Never
Albania		1	1	Nuclear Medicine	Always	Never	Never	Never	Fixed activity	370	MBq			Never
Italy		0	0
United Kingdom
United Kingdom
Serbia		6	6	Nuclear Medicine	Always	Majority	Always	Always	Fixed activity_ Fixed activity based on diagnosis stage or other clinical factors	1111	MBq	5550	MBq	Minority
Italy
Denmark
Italy		3	3	Nuclear Medicine	Never	Never	Always	Never	Fixed activity based on diagnosis stage or other clinical factors_ Fixed activity per body surface area or patient weight	1850	MBq	4810	MBq	Majority
Belgium		0	0	Nuclear Medicine	Minority	Never	Always	Never	Other prescription (specify below)	0	MBq	0	MBq	Never
Greece
Italy
Italy
Italy		0	0
Italy
Italy
Norway
Italy		10	10	Nuclear Medicine	Never	Never	Never	Never	Fixed activity based on diagnosis stage or other clinical factors	1110	MBq	3700	MBq	Always
United Kingdom		1	1	Radiation Oncology	Always	Never	Always	Never	Fixed activity based on diagnosis stage or other clinical factors	3500	MBq	3500	MBq	Never
Greece
Germany
United Kingdom		0	0
Italy
Belgium		0	0
Germany				Nuclear Medicine
Belgium		0	0
Belgium		1	1	Nuclear Medicine	Never	Never	Always	Never	Fixed activity	3700	MBq	3700	MBq	Majority
Norway
United Kingdom		0	0
Italy
Czech Republic
Greece		2	2	Nuclear Medicine	Always	Never	Majority	Never	Fixed activity based on diagnosis stage or other clinical factors	1850	MBq	2590	MBq	Minority
Sweden				Medical Oncology_ Radiation Oncology	Always	Never	Always	Never	Fixed activity based on diagnosis stage or other clinical factors_ Fixed activity per body surface area or patient weight
Italy		0	0
Belgium		0	0	Nuclear Medicine	Never	Never	Never	Never	Other prescription (specify below)
Cyprus		0
Belgium		0	0	Nuclear Medicine
United Kingdom		0	0	Radiation Oncology	Always	Never	Always	Never	Fixed activity based on diagnosis stage or other clinical factors	1100	MBq	3000	MBq	Always
Belgium		0	0	Nuclear Medicine	Never	Never	Always	Never	Fixed activity
Belgium		0	0
Italy
Italy		0
Belgium		0
Italy
Italy
Belgium		0	0
Belgium
Italy		5	5	Nuclear Medicine	Minority	Minority	Always	Never	Fixed activity based on diagnosis stage or other clinical factors_ Fixed activity per body surface area or patient weight	12	MBq / kg	49	MBq / kg	Always
Italy		18	18	Nuclear Medicine	Majority	Majority	Always	Minority	Fixed activity per body surface area or patient weight_ Individually calculated activity to give a prescribed absorbed dose to target tissue	37	MBq / kg	55	MBq / kg	Majority
Switzerland
Germany		2	2	Nuclear Medicine	Always	Always	Always	Never	Fixed activity per body surface area or patient weight	1000	MBq	3700	MBq	Never
Belgium		0	0	Nuclear Medicine
Belgium		0	0	Nuclear Medicine	Never	Always
Italy		15	15	Nuclear Medicine	Never	Never	Always	Always	Fixed activity based on diagnosis stage or other clinical factors	3700	MBq	7400	MBq	Minority
Belgium		0	0	Nuclear Medicine	Never
Greece
Belgium		3	3	Nuclear Medicine	Always	Never	Always	Never	Fixed activity per body surface area or patient weight	37	MBq / kg	3700	MBq	Majority
Germany		10	10	Nuclear Medicine	Always	Never	Always	Majority	Fixed activity based on diagnosis stage or other clinical factors	1000	MBq	7400	MBq	Always
Cyprus		1	1	Nuclear Medicine	Always	Never	Always	Never	Fixed activity based on diagnosis stage or other clinical factors	5550	MBq	5550	MBq	Never
Germany		0	0	Nuclear Medicine	Always	Always	Always	Always	Individually calculated activity to give a prescribed absorbed dose to whole body					Always

## Sheet: D
		131I-NaI for thyroid cancer therapy for adults
Country		Number of patients treated in the year 2015	Number of treatments performed in 2015	Which medical specialty owns the license to administer treatment?	Is a medical physicist involved in each treatment?	Is the absorbed dose individually planned for each patient?	Is post-therapy imaging performed?	Is post-therapy dosimetry performed?	What basis of prescription do you typically use (specify in below box)	Please specify the Lowest prescribed AMOUNT	Please specify the UNIT of the prescription	Please specify the Highest prescribed AMOUNT	Please specify the UNIT of the prescription	If repeated therapies are required_ on what basis would repetition be discontinued?
Slovakia
Czech Republic		0	0	Nuclear Medicine
Bulgaria		200	220	Radiation Oncology	Always	Never	Always	Always	Fixed activity based on diagnosis stage or other clinical factors	3700	MBq	7400	MBq	Evidence of undifferentiated disease (i.e. absence of iodine uptake despite radiological or biochemical evidence of disease)_ Need for surgical or radiotherapy de-bulking_ Other criteria (specify below)
Czech Republic		32	32	Nuclear Medicine	Minority	Always	Always	Always	Fixed activity based on diagnosis stage or other clinical factors	7400	MBq	7400	MBq	Evidence of undifferentiated disease (i.e. absence of iodine uptake despite radiological or biochemical evidence of disease)
Czech Republic
Czech Republic
Italy
Italy
Switzerland		20	35	Nuclear Medicine	Never	Always	Always	Never	Fixed activity based on diagnosis stage or other clinical factors	3700	MBq	7400	MBq	Evidence of undifferentiated disease (i.e. absence of iodine uptake despite radiological or biochemical evidence of disease)_ Absence of biochemical disease (i.e. both Tg and anti-Tg AB negativity)_ Need for surgical or radiotherapy de-bulking
Italy
Netherlands
Italy
Italy
Italy
Italy		76	76	Nuclear Medicine	Always	Majority	Always	Always	Individually calculated activity to give a prescribed absorbed dose to organ at risk			2	Gy	Evidence of undifferentiated disease (i.e. absence of iodine uptake despite radiological or biochemical evidence of disease)_ Absence of biochemical disease (i.e. both Tg and anti-Tg AB negativity)_ Need for surgical or radiotherapy de-bulking
United Kingdom
Italy
Italy		150	150	Nuclear Medicine	Always	Always	Always	Always	Individually calculated activity to give a prescribed absorbed dose to organ at risk	5550	MBq	11100	MBq	Evidence of undifferentiated disease (i.e. absence of iodine uptake despite radiological or biochemical evidence of disease)
Italy
Turkey		16	16	Medical Oncology_ Endocrinology	Minority	Never	Always	Never	Fixed activity based on diagnosis stage or other clinical factors
France
United Kingdom
Slovakia		288	288	Nuclear Medicine	Always	Minority	Always	Always	Fixed activity based on diagnosis stage or other clinical factors	2900	MBq	7400	MBq	Evidence of undifferentiated disease (i.e. absence of iodine uptake despite radiological or biochemical evidence of disease)_ Need for surgical or radiotherapy de-bulking
Sweden
Sweden		16	16	Medical Oncology	Always	Majority	Always	Never	Fixed activity based on diagnosis stage or other clinical factors	3700	MBq	7400	MBq
Sweden
Sweden
Latvia		104	104	Nuclear Medicine	Always	Majority	Majority	Minority	Individually calculated activity to give a prescribed absorbed dose to target tissue	3700	MBq	7301	MBq	Evidence of undifferentiated disease (i.e. absence of iodine uptake despite radiological or biochemical evidence of disease)_ Absence of biochemical disease (i.e. both Tg and anti-Tg AB negativity)_ Other criteria (specify below)
France		50	50	Nuclear Medicine	Never	Never	Always	Never	Fixed activity based on diagnosis stage or other clinical factors	3700	MBq	3700	MBq	Evidence of undifferentiated disease (i.e. absence of iodine uptake despite radiological or biochemical evidence of disease)_ Absence of biochemical disease (i.e. both Tg and anti-Tg AB negativity)
Italy		7	7	Nuclear Medicine_ Radiation Oncology	Never	Never	Always	Never	Fixed activity based on diagnosis stage or other clinical factors	5550	MBq	5550	MBq	Evidence of undifferentiated disease (i.e. absence of iodine uptake despite radiological or biochemical evidence of disease)_ Absence of biochemical disease (i.e. both Tg and anti-Tg AB negativity)_ Achievement of stable biochemical markers within a certain limit_ or within acceptable limits (please specify in box below) *_ Cumulative administered activity (or total body dose) beyond a certain li…
Germany
Serbia
Sweden
Italy
Sweden		1	1	Radiation Oncology	Always	Always	Always	Never	Fixed activity based on diagnosis stage or other clinical factors	3700	MBq	7400	MBq	Evidence of undifferentiated disease (i.e. absence of iodine uptake despite radiological or biochemical evidence of disease)_ Need for surgical or radiotherapy de-bulking
Austria				Nuclear Medicine	Always	Never	Always	Never	Fixed activity based on diagnosis stage or other clinical factors					Evidence of undifferentiated disease (i.e. absence of iodine uptake despite radiological or biochemical evidence of disease)_ Absence of biochemical disease (i.e. both Tg and anti-Tg AB negativity)_ Need for surgical or radiotherapy de-bulking
Sweden
Spain		20	20	Nuclear Medicine	Always	Never	Always	Minority	Fixed activity based on diagnosis stage or other clinical factors_ Individually calculated activity to give a prescribed absorbed dose to organ at risk	5550	MBq	7400	MBq	Evidence of undifferentiated disease (i.e. absence of iodine uptake despite radiological or biochemical evidence of disease)
Spain		17	17	Nuclear Medicine	Always	Never	Always	Always	Fixed activity based on diagnosis stage or other clinical factors	5550	MBq	7400	MBq	Evidence of undifferentiated disease (i.e. absence of iodine uptake despite radiological or biochemical evidence of disease)_ Absence of biochemical disease (i.e. both Tg and anti-Tg AB negativity)_ Cumulative administered activity (or total body dose) beyond a certain limit_ or beyond an acceptable risk-benefit ratio (please specify in box below)*
Serbia		68	68	Nuclear Medicine	Never	Never	Always	Always	Fixed activity based on diagnosis stage or other clinical factors	5550	MBq	7400	MBq	Evidence of undifferentiated disease (i.e. absence of iodine uptake despite radiological or biochemical evidence of disease)_ Absence of biochemical disease (i.e. both Tg and anti-Tg AB negativity)_ Cumulative administered activity (or total body dose) beyond a certain limit_ or beyond an acceptable risk-benefit ratio (please specify in box below)*_ Need for surgical or radiotherapy de-bulking
France
Netherlands		9	9	Nuclear Medicine	Always	Never	Always	Never	Fixed activity based on diagnosis stage or other clinical factors	1110	MBq	5500	MBq	Evidence of undifferentiated disease (i.e. absence of iodine uptake despite radiological or biochemical evidence of disease)_ Absence of biochemical disease (i.e. both Tg and anti-Tg AB negativity)_ Cumulative administered activity (or total body dose) beyond a certain limit_ or beyond an acceptable risk-benefit ratio (please specify in box below)*_ Need for surgical or radiotherapy de-bulking_ O…
Italy		10	10	Nuclear Medicine	Always	Never	Always	Never	Fixed activity based on diagnosis stage or other clinical factors	7400	MBq	11100	MBq	Evidence of undifferentiated disease (i.e. absence of iodine uptake despite radiological or biochemical evidence of disease)_ Absence of biochemical disease (i.e. both Tg and anti-Tg AB negativity)_ Cumulative administered activity (or total body dose) beyond a certain limit_ or beyond an acceptable risk-benefit ratio (please specify in box below)*_ Need for surgical or radiotherapy de-bulking
Italy
United Kingdom
Spain		11	11	Nuclear Medicine	Always	Never	Always	Never	Fixed activity based on diagnosis stage or other clinical factors	5550	MBq	7400	MBq	Evidence of undifferentiated disease (i.e. absence of iodine uptake despite radiological or biochemical evidence of disease)_ Cumulative administered activity (or total body dose) beyond a certain limit_ or beyond an acceptable risk-benefit ratio (please specify in box below)*
Turkey
Sweden		25	25	Nuclear Medicine_ Medical Oncology	Always	Minority	Always	Minority	Fixed activity based on diagnosis stage or other clinical factors_ Individually calculated activity to give a prescribed absorbed dose to organ at risk	1100	MBq	7400	MBq	Evidence of undifferentiated disease (i.e. absence of iodine uptake despite radiological or biochemical evidence of disease)_ Absence of biochemical disease (i.e. both Tg and anti-Tg AB negativity)_ Cumulative administered activity (or total body dose) beyond a certain limit_ or beyond an acceptable risk-benefit ratio (please specify in box below)*
Netherlands
Sweden
Germany		43	50	Nuclear Medicine	Minority	Never	Always	Never	Fixed activity based on diagnosis stage or other clinical factors	2960	MBq	7400	MBq	Evidence of undifferentiated disease (i.e. absence of iodine uptake despite radiological or biochemical evidence of disease)_ Absence of biochemical disease (i.e. both Tg and anti-Tg AB negativity)_ Need for surgical or radiotherapy de-bulking
Italy		22	25	Nuclear Medicine	Never	Never	Always	Never	Fixed activity based on diagnosis stage or other clinical factors	3700	MBq	11100	MBq	Evidence of undifferentiated disease (i.e. absence of iodine uptake despite radiological or biochemical evidence of disease)_ Absence of biochemical disease (i.e. both Tg and anti-Tg AB negativity)_ Achievement of stable biochemical markers within a certain limit_ or within acceptable limits (please specify in box below) *_ Need for surgical or radiotherapy de-bulking_ Other criteria (specify bel…
Switzerland		0	0	Nuclear Medicine
Sweden		23	23	Radiation Oncology	Always	Always	Always	Minority	Individually calculated activity to give a prescribed absorbed dose to target tissue	1100	MBq	7400	MBq	Evidence of undifferentiated disease (i.e. absence of iodine uptake despite radiological or biochemical evidence of disease)_ Absence of biochemical disease (i.e. both Tg and anti-Tg AB negativity)
Norway				Nuclear Medicine_ Medical Oncology										Evidence of undifferentiated disease (i.e. absence of iodine uptake despite radiological or biochemical evidence of disease)_ Absence of biochemical disease (i.e. both Tg and anti-Tg AB negativity)
Croatia		20	24	Nuclear Medicine	Always	Never	Always	Never	Fixed activity based on diagnosis stage or other clinical factors	3700	MBq	9250	MBq	Evidence of undifferentiated disease (i.e. absence of iodine uptake despite radiological or biochemical evidence of disease)_ Absence of biochemical disease (i.e. both Tg and anti-Tg AB negativity)_ Achievement of stable biochemical markers within a certain limit_ or within acceptable limits (please specify in box below) *_ Need for surgical or radiotherapy de-bulking
Sweden		0	0
Sweden
Italy
Netherlands		0	0
France
France
Netherlands		20	20	Nuclear Medicine	Minority	Never	Always	Never	Fixed activity based on diagnosis stage or other clinical factors_ Other prescription (specify below)	1100	MBq	3700	MBq	Evidence of undifferentiated disease (i.e. absence of iodine uptake despite radiological or biochemical evidence of disease)_ Absence of biochemical disease (i.e. both Tg and anti-Tg AB negativity)_ Need for surgical or radiotherapy de-bulking
Italy		30	30	Nuclear Medicine	Minority	Minority	Always	Minority	Fixed activity based on diagnosis stage or other clinical factors	3700	MBq	7400	MBq	Absence of biochemical disease (i.e. both Tg and anti-Tg AB negativity)_ Need for surgical or radiotherapy de-bulking
United Kingdom		23	24	Medical Oncology_ Radiation Oncology	Always	Never	Always	Minority	Fixed activity based on diagnosis stage or other clinical factors	1100	MBq	5500	MBq	Evidence of undifferentiated disease (i.e. absence of iodine uptake despite radiological or biochemical evidence of disease)_ Absence of biochemical disease (i.e. both Tg and anti-Tg AB negativity)_ Cumulative administered activity (or total body dose) beyond a certain limit_ or beyond an acceptable risk-benefit ratio (please specify in box below)*
Netherlands		6	6	Nuclear Medicine	Minority	Always	Always	Always	Fixed activity based on diagnosis stage or other clinical factors	3700	MBq	7400	MBq	Evidence of undifferentiated disease (i.e. absence of iodine uptake despite radiological or biochemical evidence of disease)_ Absence of biochemical disease (i.e. both Tg and anti-Tg AB negativity)_ Need for surgical or radiotherapy de-bulking
Bosnia and Herzegovina
Switzerland		33	33	Nuclear Medicine	Always	Always	Always	Minority	Fixed activity based on diagnosis stage or other clinical factors	4000	MBq	11100	MBq	Evidence of undifferentiated disease (i.e. absence of iodine uptake despite radiological or biochemical evidence of disease)_ Achievement of stable biochemical markers within a certain limit_ or within acceptable limits (please specify in box below) *_ Cumulative administered activity (or total body dose) beyond a certain limit_ or beyond an acceptable risk-benefit ratio (please specify in box be…
Italy
Bulgaria		4	4	Nuclear Medicine_ Radiation Oncology	Always	Never	Always	Always	Fixed activity based on diagnosis stage or other clinical factors	5550	MBq	5550	MBq	Evidence of undifferentiated disease (i.e. absence of iodine uptake despite radiological or biochemical evidence of disease)_ Absence of biochemical disease (i.e. both Tg and anti-Tg AB negativity)_ Achievement of stable biochemical markers within a certain limit_ or within acceptable limits (please specify in box below) *
Norway														Evidence of undifferentiated disease (i.e. absence of iodine uptake despite radiological or biochemical evidence of disease)_ Cumulative administered activity (or total body dose) beyond a certain limit_ or beyond an acceptable risk-benefit ratio (please specify in box below)*
United Kingdom
United Kingdom		0	0
Bosnia and Herzegovina
Spain		14	14	Nuclear Medicine	Always	Never	Always	Never	Individually calculated activity to give a prescribed absorbed dose to organ at risk_ Other prescription (specify below)	2590	MBq	5550	MBq	Evidence of undifferentiated disease (i.e. absence of iodine uptake despite radiological or biochemical evidence of disease)_ Absence of biochemical disease (i.e. both Tg and anti-Tg AB negativity)_ Cumulative administered activity (or total body dose) beyond a certain limit_ or beyond an acceptable risk-benefit ratio (please specify in box below)*_ Other criteria (specify below)
United Kingdom		5	7	Endocrinology	Always	Never	Always	Never	Fixed activity based on diagnosis stage or other clinical factors	1100	MBq	5400	MBq	Evidence of undifferentiated disease (i.e. absence of iodine uptake despite radiological or biochemical evidence of disease)_ Absence of biochemical disease (i.e. both Tg and anti-Tg AB negativity)
Italy
United Kingdom
Ireland		6	6	Endocrinology	Always	Never	Always	Never	Fixed activity	3700	MBq	5500	MBq	Evidence of undifferentiated disease (i.e. absence of iodine uptake despite radiological or biochemical evidence of disease)_ Absence of biochemical disease (i.e. both Tg and anti-Tg AB negativity)_ Achievement of stable biochemical markers within a certain limit_ or within acceptable limits (please specify in box below) *_ Cumulative administered activity (or total body dose) beyond a certain li…
Italy
Czech Republic		214	259	Nuclear Medicine	Majority	Never	Always	Minority	Fixed activity based on diagnosis stage or other clinical factors	3700	MBq	11110	MBq	Evidence of undifferentiated disease (i.e. absence of iodine uptake despite radiological or biochemical evidence of disease)_ Achievement of stable biochemical markers within a certain limit_ or within acceptable limits (please specify in box below) *
Italy		14	14	Nuclear Medicine	Never	Never	Always	Never	Fixed activity based on diagnosis stage or other clinical factors	5550	MBq	7400	MBq	Evidence of undifferentiated disease (i.e. absence of iodine uptake despite radiological or biochemical evidence of disease)
Italy		7	8	Nuclear Medicine	Majority	Majority	Always	Majority	Individually calculated activity to give a prescribed absorbed dose to organ at risk_ Individually calculated activity to give a prescribed absorbed dose to target tissue	20	Gy	150	Gy	Evidence of undifferentiated disease (i.e. absence of iodine uptake despite radiological or biochemical evidence of disease)_ Cumulative administered activity (or total body dose) beyond a certain limit_ or beyond an acceptable risk-benefit ratio (please specify in box below)*
Spain		264	264	Nuclear Medicine	Always	Never	Always	Always	Fixed activity based on diagnosis stage or other clinical factors	1110	MBq	7400	MBq	Evidence of undifferentiated disease (i.e. absence of iodine uptake despite radiological or biochemical evidence of disease)_ Absence of biochemical disease (i.e. both Tg and anti-Tg AB negativity)_ Achievement of stable biochemical markers within a certain limit_ or within acceptable limits (please specify in box below) *_ Cumulative administered activity (or total body dose) beyond a certain li…
United Kingdom		7	7	Radiation Oncology	Always	Never	Always	Never	Fixed activity based on diagnosis stage or other clinical factors	5500	MBq	7000	MBq
Belgium
Germany		157	157	Nuclear Medicine	Minority	Minority	Always	Minority	Fixed activity	3700	MBq	7400	MBq	Evidence of undifferentiated disease (i.e. absence of iodine uptake despite radiological or biochemical evidence of disease)_ Absence of biochemical disease (i.e. both Tg and anti-Tg AB negativity)_ Need for surgical or radiotherapy de-bulking
Netherlands		10	10	Nuclear Medicine	Never	Never	Always	Never	Fixed activity	7400	MBq	7400	MBq	Evidence of undifferentiated disease (i.e. absence of iodine uptake despite radiological or biochemical evidence of disease)_ Absence of biochemical disease (i.e. both Tg and anti-Tg AB negativity)_ Achievement of stable biochemical markers within a certain limit_ or within acceptable limits (please specify in box below) *_ Need for surgical or radiotherapy de-bulking
Greece
Portugal		0	0
Sweden
Italy
Sweden
Belgium		0	0
Italy		9	9	Nuclear Medicine	Always	Never	Always	Always	Fixed activity based on diagnosis stage or other clinical factors	4810	MBq	5550	MBq	Evidence of undifferentiated disease (i.e. absence of iodine uptake despite radiological or biochemical evidence of disease)_ Need for surgical or radiotherapy de-bulking
Netherlands
Norway		2	2	Nuclear Medicine	Always		Always		Fixed activity based on diagnosis stage or other clinical factors	5000	MBq	5000	MBq
Portugal
United Kingdom
United Kingdom
United Kingdom
Ireland		0	0
United Kingdom		8	10	Medical Oncology	Always	Never	Always	Never	Fixed activity	5500	MBq	5500	MBq	Evidence of undifferentiated disease (i.e. absence of iodine uptake despite radiological or biochemical evidence of disease)_ Absence of biochemical disease (i.e. both Tg and anti-Tg AB negativity)
United Kingdom		5	5	Nuclear Medicine	Always	Never	Always	Never	Fixed activity based on diagnosis stage or other clinical factors	5000	MBq	10000	MBq	Evidence of undifferentiated disease (i.e. absence of iodine uptake despite radiological or biochemical evidence of disease)_ Absence of biochemical disease (i.e. both Tg and anti-Tg AB negativity)_ Achievement of stable biochemical markers within a certain limit_ or within acceptable limits (please specify in box below) *_ Cumulative administered activity (or total body dose) beyond a certain li…
Denmark
United Kingdom
Hungary		5	5	Nuclear Medicine	Never	Always	Always	Always	Fixed activity based on diagnosis stage or other clinical factors	3700	MBq	4200	MBq	Evidence of undifferentiated disease (i.e. absence of iodine uptake despite radiological or biochemical evidence of disease)_ Absence of biochemical disease (i.e. both Tg and anti-Tg AB negativity)_ Need for surgical or radiotherapy de-bulking
United Kingdom		10	10	Radiation Oncology_ Endocrinology	Always	Always	Always	Never	Fixed activity based on diagnosis stage or other clinical factors	3700	MBq	5500	MBq	Evidence of undifferentiated disease (i.e. absence of iodine uptake despite radiological or biochemical evidence of disease)_ Absence of biochemical disease (i.e. both Tg and anti-Tg AB negativity)_ Cumulative administered activity (or total body dose) beyond a certain limit_ or beyond an acceptable risk-benefit ratio (please specify in box below)*
Denmark		103	111	Nuclear Medicine_ Medical Oncology	Never	Always	Always	Never	Fixed activity based on diagnosis stage or other clinical factors	1100	MBq	3700	MBq
Denmark
Bosnia and Herzegovina		8	8	Nuclear Medicine	Minority	Never	Always	Never	Fixed activity based on diagnosis stage or other clinical factors	3700	MBq	7400	MBq	Evidence of undifferentiated disease (i.e. absence of iodine uptake despite radiological or biochemical evidence of disease)_ Absence of biochemical disease (i.e. both Tg and anti-Tg AB negativity)
United Kingdom		10	10	Medical Oncology	Always	Never	Always	Always	Fixed activity based on diagnosis stage or other clinical factors	5000	MBq	5500	MBq	Evidence of undifferentiated disease (i.e. absence of iodine uptake despite radiological or biochemical evidence of disease)
Ireland
Netherlands		0	0
United Kingdom		35	35	Nuclear Medicine	Always	Never	Always	Never	Fixed activity based on diagnosis stage or other clinical factors	5500	MBq	5500	MBq	Evidence of undifferentiated disease (i.e. absence of iodine uptake despite radiological or biochemical evidence of disease)_ Absence of biochemical disease (i.e. both Tg and anti-Tg AB negativity)
Sweden		0
Sweden		8	8	Nuclear Medicine	Always	Never	Always	Never	Fixed activity based on diagnosis stage or other clinical factors	4000	MBq	8000	MBq
Germany
Denmark
Italy		34	34	Nuclear Medicine	Never	Never	Always	Never	Fixed activity based on diagnosis stage or other clinical factors	5550	MBq	7400	MBq	Evidence of undifferentiated disease (i.e. absence of iodine uptake despite radiological or biochemical evidence of disease)_ Need for surgical or radiotherapy de-bulking
Norway		0	0
United Kingdom
Germany		100	100	Nuclear Medicine	Always	Minority	Always	Always	Fixed activity based on diagnosis stage or other clinical factors	370	MBq	11100	MBq	Evidence of undifferentiated disease (i.e. absence of iodine uptake despite radiological or biochemical evidence of disease)_ Absence of biochemical disease (i.e. both Tg and anti-Tg AB negativity)_ Achievement of stable biochemical markers within a certain limit_ or within acceptable limits (please specify in box below) *_ Cumulative administered activity (or total body dose) beyond a certain li…
United Kingdom
Belgium
Belgium		4	4	Nuclear Medicine	Majority	Majority	Always	Never	Fixed activity based on diagnosis stage or other clinical factors_ Individually calculated activity to give a prescribed absorbed dose to organ at risk	5550	MBq	7440	MBq	Evidence of undifferentiated disease (i.e. absence of iodine uptake despite radiological or biochemical evidence of disease)_ Absence of biochemical disease (i.e. both Tg and anti-Tg AB negativity)_ Achievement of stable biochemical markers within a certain limit_ or within acceptable limits (please specify in box below) *_ Cumulative administered activity (or total body dose) beyond a certain li…
Belgium		10	13	Nuclear Medicine_ Radiation Oncology	Never	Never	Always	Never	Fixed activity based on diagnosis stage or other clinical factors	5550	MBq	5550	MBq	Evidence of undifferentiated disease (i.e. absence of iodine uptake despite radiological or biochemical evidence of disease)_ Absence of biochemical disease (i.e. both Tg and anti-Tg AB negativity)_ Other criteria (specify below)
Norway		0	0
Italy
Germany		5	5	Nuclear Medicine	Always	Never	Always	Never	Fixed activity based on diagnosis stage or other clinical factors	3700	MBq	9200	MBq	Evidence of undifferentiated disease (i.e. absence of iodine uptake despite radiological or biochemical evidence of disease)_ Achievement of stable biochemical markers within a certain limit_ or within acceptable limits (please specify in box below) *_ Cumulative administered activity (or total body dose) beyond a certain limit_ or beyond an acceptable risk-benefit ratio (please specify in box be…
Belgium		0	0
Greece		0	0
Belgium		62	62	Nuclear Medicine	Always	Majority	Always	Always	Individually calculated activity to give a prescribed absorbed dose to target tissue	370	MBq	7400	MBq
Italy
Germany		47	47	Nuclear Medicine	Always	Never	Always	Always	Fixed activity based on diagnosis stage or other clinical factors	3700	MBq	7400	MBq	Evidence of undifferentiated disease (i.e. absence of iodine uptake despite radiological or biochemical evidence of disease)_ Absence of biochemical disease (i.e. both Tg and anti-Tg AB negativity)_ Achievement of stable biochemical markers within a certain limit_ or within acceptable limits (please specify in box below) *
Belgium
Belgium
Belgium		0	0	Nuclear Medicine										Evidence of undifferentiated disease (i.e. absence of iodine uptake despite radiological or biochemical evidence of disease)_ Absence of biochemical disease (i.e. both Tg and anti-Tg AB negativity)_ Achievement of stable biochemical markers within a certain limit_ or within acceptable limits (please specify in box below) *_ Need for surgical or radiotherapy de-bulking
Italy
Italy
Belgium
Italy
France
Netherlands		1	1	Nuclear Medicine	Never	Always	Always	Never	Fixed activity based on diagnosis stage or other clinical factors	6920	MBq	6920	MBq	Absence of biochemical disease (i.e. both Tg and anti-Tg AB negativity)_ Need for surgical or radiotherapy de-bulking
France		37	37	Nuclear Medicine	Never	Always	Always	Never	Fixed activity based on diagnosis stage or other clinical factors	1111	MBq	3700	Gy	Absence of biochemical disease (i.e. both Tg and anti-Tg AB negativity)_ Cumulative administered activity (or total body dose) beyond a certain limit_ or beyond an acceptable risk-benefit ratio (please specify in box below)*_ Need for surgical or radiotherapy de-bulking
Belgium
United Kingdom		3	3	Medical Oncology	Always	Never	Always	Always	Fixed activity	5500	MBq	5500	MBq
Netherlands
United Kingdom		30	32	Nuclear Medicine	Always	Never	Always	Never	Fixed activity	5500	MBq	5500	MBq	Evidence of undifferentiated disease (i.e. absence of iodine uptake despite radiological or biochemical evidence of disease)_ Absence of biochemical disease (i.e. both Tg and anti-Tg AB negativity)_ Need for surgical or radiotherapy de-bulking
Albania
Italy		7	10	Nuclear Medicine	Majority	Majority	Always	Never	Individually calculated activity to give a prescribed absorbed dose to whole body_ Individually calculated activity to give a prescribed absorbed dose to organ at risk_ Individually calculated activity to give a prescribed absorbed dose to target tissue	1850	MBq	11000	MBq	Evidence of undifferentiated disease (i.e. absence of iodine uptake despite radiological or biochemical evidence of disease)_ Absence of biochemical disease (i.e. both Tg and anti-Tg AB negativity)_ Cumulative administered activity (or total body dose) beyond a certain limit_ or beyond an acceptable risk-benefit ratio (please specify in box below)*_ Need for surgical or radiotherapy de-bulking
United Kingdom		16	16	Medical Oncology	Always	Never	Always	Never	Fixed activity based on diagnosis stage or other clinical factors	3000	MBq	6000	MBq	Absence of biochemical disease (i.e. both Tg and anti-Tg AB negativity)_ Need for surgical or radiotherapy de-bulking
United Kingdom		8	8	Medical Oncology	Minority	Never	Always	Never	Fixed activity based on diagnosis stage or other clinical factors	5500	MBq	5500	MBq	Evidence of undifferentiated disease (i.e. absence of iodine uptake despite radiological or biochemical evidence of disease)_ Absence of biochemical disease (i.e. both Tg and anti-Tg AB negativity)_ Achievement of stable biochemical markers within a certain limit_ or within acceptable limits (please specify in box below) *_ Cumulative administered activity (or total body dose) beyond a certain li…
Serbia		32	38	Nuclear Medicine	Always	Minority	Always	Always	Fixed activity	5555	MBq	7400	MBq	Evidence of undifferentiated disease (i.e. absence of iodine uptake despite radiological or biochemical evidence of disease)_ Absence of biochemical disease (i.e. both Tg and anti-Tg AB negativity)_ Need for surgical or radiotherapy de-bulking
Italy		186	252	Nuclear Medicine	Minority	Minority	Always	Minority	Fixed activity based on diagnosis stage or other clinical factors_ Individually calculated activity to give a prescribed absorbed dose to organ at risk	80	Gy	250	Gy	Evidence of undifferentiated disease (i.e. absence of iodine uptake despite radiological or biochemical evidence of disease)_ Absence of biochemical disease (i.e. both Tg and anti-Tg AB negativity)_ Need for surgical or radiotherapy de-bulking
Denmark
Italy		150	155	Nuclear Medicine	Minority	Never	Always	Never	Fixed activity based on diagnosis stage or other clinical factors_ Fixed activity per body surface area or patient weight	4810	MBq	9250	MBq	Evidence of undifferentiated disease (i.e. absence of iodine uptake despite radiological or biochemical evidence of disease)_ Achievement of stable biochemical markers within a certain limit_ or within acceptable limits (please specify in box below) *_ Cumulative administered activity (or total body dose) beyond a certain limit_ or beyond an acceptable risk-benefit ratio (please specify in box be…
Belgium		1	1	Nuclear Medicine	Minority	Never	Always	Never	Fixed activity	5550	MBq	5550	MBq	Evidence of undifferentiated disease (i.e. absence of iodine uptake despite radiological or biochemical evidence of disease)_ Absence of biochemical disease (i.e. both Tg and anti-Tg AB negativity)
Greece		250	250	Nuclear Medicine	Always	Never	Always	Never	Fixed activity based on diagnosis stage or other clinical factors	5550	MBq	7400	MBq	Evidence of undifferentiated disease (i.e. absence of iodine uptake despite radiological or biochemical evidence of disease)_ Absence of biochemical disease (i.e. both Tg and anti-Tg AB negativity)_ Cumulative administered activity (or total body dose) beyond a certain limit_ or beyond an acceptable risk-benefit ratio (please specify in box below)*
Italy
Italy
Italy		20	20	Nuclear Medicine	Never	Always	Always	Never	Fixed activity based on diagnosis stage or other clinical factors	5550	MBq	9250	MBq	Cumulative administered activity (or total body dose) beyond a certain limit_ or beyond an acceptable risk-benefit ratio (please specify in box below)*
Italy
Italy
Norway
Italy		290	290	Nuclear Medicine	Never	Never	Always	Never	Fixed activity based on diagnosis stage or other clinical factors	4810	MBq	6660	MBq	Evidence of undifferentiated disease (i.e. absence of iodine uptake despite radiological or biochemical evidence of disease)_ Absence of biochemical disease (i.e. both Tg and anti-Tg AB negativity)_ Achievement of stable biochemical markers within a certain limit_ or within acceptable limits (please specify in box below) *_ Need for surgical or radiotherapy de-bulking
United Kingdom		22	22	Radiation Oncology	Minority	Never	Always	Never	Fixed activity based on diagnosis stage or other clinical factors	3500	MBq	7000	MBq	Evidence of undifferentiated disease (i.e. absence of iodine uptake despite radiological or biochemical evidence of disease)_ Cumulative administered activity (or total body dose) beyond a certain limit_ or beyond an acceptable risk-benefit ratio (please specify in box below)*_ Need for surgical or radiotherapy de-bulking
Greece		25	25	Nuclear Medicine	Always	Never	Always	Never	Fixed activity based on diagnosis stage or other clinical factors	4440	MBq	5550	MBq	Need for surgical or radiotherapy de-bulking
Germany
United Kingdom
Italy		3	3	Nuclear Medicine_ Radiation Oncology	Always	Never	Always	Never	Fixed activity based on diagnosis stage or other clinical factors	7400	MBq	7400	MBq	Evidence of undifferentiated disease (i.e. absence of iodine uptake despite radiological or biochemical evidence of disease)_ Achievement of stable biochemical markers within a certain limit_ or within acceptable limits (please specify in box below) *_ Need for surgical or radiotherapy de-bulking
Belgium		0	0
Germany				Nuclear Medicine
Belgium		0	0
Belgium		0	0	Nuclear Medicine	Never									Evidence of undifferentiated disease (i.e. absence of iodine uptake despite radiological or biochemical evidence of disease)_ Absence of biochemical disease (i.e. both Tg and anti-Tg AB negativity)_ Achievement of stable biochemical markers within a certain limit_ or within acceptable limits (please specify in box below) *_ Cumulative administered activity (or total body dose) beyond a certain li…
Norway			131	Nuclear Medicine	Minority	Minority	Always	Minority	Fixed activity based on diagnosis stage or other clinical factors	4000	MBq	10000	MBq	Evidence of undifferentiated disease (i.e. absence of iodine uptake despite radiological or biochemical evidence of disease)_ Absence of biochemical disease (i.e. both Tg and anti-Tg AB negativity)
United Kingdom
Italy
Czech Republic
Greece		7	7	Nuclear Medicine	Always	Never	Always	Never	Fixed activity based on diagnosis stage or other clinical factors	4440	MBq	7400	MBq	Absence of biochemical disease (i.e. both Tg and anti-Tg AB negativity)
Sweden				Medical Oncology_ Radiation Oncology	Always	Never	Always	Never	Fixed activity based on diagnosis stage or other clinical factors	7400	MBq	7400	MBq	Evidence of undifferentiated disease (i.e. absence of iodine uptake despite radiological or biochemical evidence of disease)_ Absence of biochemical disease (i.e. both Tg and anti-Tg AB negativity)_ Achievement of stable biochemical markers within a certain limit_ or within acceptable limits (please specify in box below) *_ Cumulative administered activity (or total body dose) beyond a certain li…
Italy		10	72	Nuclear Medicine	Never	Never	Always	Never	Fixed activity based on diagnosis stage or other clinical factors	3700	MBq	5550	MBq	Evidence of undifferentiated disease (i.e. absence of iodine uptake despite radiological or biochemical evidence of disease)_ Cumulative administered activity (or total body dose) beyond a certain limit_ or beyond an acceptable risk-benefit ratio (please specify in box below)*
Belgium		0	0						Other prescription (specify below)
Cyprus		0
Belgium		8	8	Nuclear Medicine	Minority	Never	Always	Minority	Fixed activity based on diagnosis stage or other clinical factors	3700	MBq	7400	MBq	Evidence of undifferentiated disease (i.e. absence of iodine uptake despite radiological or biochemical evidence of disease)_ Absence of biochemical disease (i.e. both Tg and anti-Tg AB negativity)_ Cumulative administered activity (or total body dose) beyond a certain limit_ or beyond an acceptable risk-benefit ratio (please specify in box below)*_ Need for surgical or radiotherapy de-bulking
United Kingdom		14	14	Radiation Oncology_ Consultant ENT surgeon	Always	Never	Always	Never	Fixed activity based on diagnosis stage or other clinical factors	5500	MBq	5500	MBq	Evidence of undifferentiated disease (i.e. absence of iodine uptake despite radiological or biochemical evidence of disease)_ Achievement of stable biochemical markers within a certain limit_ or within acceptable limits (please specify in box below) *
Belgium		5	5	Nuclear Medicine	Minority	Never	Always	Never	Fixed activity based on diagnosis stage or other clinical factors	5550	MBq	7200	MBq	Evidence of undifferentiated disease (i.e. absence of iodine uptake despite radiological or biochemical evidence of disease)_ Absence of biochemical disease (i.e. both Tg and anti-Tg AB negativity)_ Cumulative administered activity (or total body dose) beyond a certain limit_ or beyond an acceptable risk-benefit ratio (please specify in box below)*_ Need for surgical or radiotherapy de-bulking
Belgium		7	7	Nuclear Medicine	Never	Never	Always	Never	Fixed activity based on diagnosis stage or other clinical factors	3700	MBq	5550	MBq	Evidence of undifferentiated disease (i.e. absence of iodine uptake despite radiological or biochemical evidence of disease)_ Absence of biochemical disease (i.e. both Tg and anti-Tg AB negativity)_ Need for surgical or radiotherapy de-bulking
Italy		90	90	Nuclear Medicine	Never	Always	Always	Never	Fixed activity based on diagnosis stage or other clinical factors	3700	MBq	7400	MBq	Evidence of undifferentiated disease (i.e. absence of iodine uptake despite radiological or biochemical evidence of disease)_ Absence of biochemical disease (i.e. both Tg and anti-Tg AB negativity)_ Cumulative administered activity (or total body dose) beyond a certain limit_ or beyond an acceptable risk-benefit ratio (please specify in box below)*_ Need for surgical or radiotherapy de-bulking
Italy		0
Belgium		14	14	Nuclear Medicine	Never	Never	Always	Never	Fixed activity based on diagnosis stage or other clinical factors	3700	MBq	5550	MBq	Evidence of undifferentiated disease (i.e. absence of iodine uptake despite radiological or biochemical evidence of disease)_ Absence of biochemical disease (i.e. both Tg and anti-Tg AB negativity)_ Achievement of stable biochemical markers within a certain limit_ or within acceptable limits (please specify in box below) *_ Cumulative administered activity (or total body dose) beyond a certain li…
Italy
Italy
Belgium		15	18	Nuclear Medicine	Minority	Never	Always	Never	Fixed activity	3700	MBq	7400	MBq	Evidence of undifferentiated disease (i.e. absence of iodine uptake despite radiological or biochemical evidence of disease)_ Absence of biochemical disease (i.e. both Tg and anti-Tg AB negativity)_ Achievement of stable biochemical markers within a certain limit_ or within acceptable limits (please specify in box below) *_ Cumulative administered activity (or total body dose) beyond a certain li…
Belgium
Italy		20	30	Nuclear Medicine	Majority	Majority	Always	Majority	Individually calculated activity to give a prescribed absorbed dose to whole body_ Individually calculated activity to give a prescribed absorbed dose to organ at risk	132	MBq / kg	317	MBq / kg	Evidence of undifferentiated disease (i.e. absence of iodine uptake despite radiological or biochemical evidence of disease)_ Achievement of stable biochemical markers within a certain limit_ or within acceptable limits (please specify in box below) *_ Cumulative administered activity (or total body dose) beyond a certain limit_ or beyond an acceptable risk-benefit ratio (please specify in box be…
Italy		285	330	Nuclear Medicine	Majority		Always	Minority	Fixed activity based on diagnosis stage or other clinical factors_ Individually calculated activity to give a prescribed absorbed dose to target tissue	3000	MBq	7400	MBq	Evidence of undifferentiated disease (i.e. absence of iodine uptake despite radiological or biochemical evidence of disease)_ Absence of biochemical disease (i.e. both Tg and anti-Tg AB negativity)
Switzerland		30	30	Nuclear Medicine	Never	Never	Always	Never	Fixed activity based on diagnosis stage or other clinical factors	3700	MBq	7400	MBq	Evidence of undifferentiated disease (i.e. absence of iodine uptake despite radiological or biochemical evidence of disease)_ Absence of biochemical disease (i.e. both Tg and anti-Tg AB negativity)_ Achievement of stable biochemical markers within a certain limit_ or within acceptable limits (please specify in box below) *_ Cumulative administered activity (or total body dose) beyond a certain li…
Germany				Nuclear Medicine	Always	Never	Always	Never	Fixed activity based on diagnosis stage or other clinical factors	7400	MBq	11000	MBq	Evidence of undifferentiated disease (i.e. absence of iodine uptake despite radiological or biochemical evidence of disease)
Belgium		13	15	Nuclear Medicine	Always	Never	Always	Never	Fixed activity based on diagnosis stage or other clinical factors	3700	MBq	5550	MBq	Evidence of undifferentiated disease (i.e. absence of iodine uptake despite radiological or biochemical evidence of disease)_ Absence of biochemical disease (i.e. both Tg and anti-Tg AB negativity)_ Need for surgical or radiotherapy de-bulking
Belgium		3	3	Nuclear Medicine	Never	Always	Always	Minority	Fixed activity based on diagnosis stage or other clinical factors	5550	MBq	7400	MBq	Cumulative administered activity (or total body dose) beyond a certain limit_ or beyond an acceptable risk-benefit ratio (please specify in box below)*_ Need for surgical or radiotherapy de-bulking
Italy		60	100	Nuclear Medicine	Never	Never	Always	Always	Fixed activity based on diagnosis stage or other clinical factors	555	MBq	7400	MBq	Evidence of undifferentiated disease (i.e. absence of iodine uptake despite radiological or biochemical evidence of disease)_ Absence of biochemical disease (i.e. both Tg and anti-Tg AB negativity)_ Achievement of stable biochemical markers within a certain limit_ or within acceptable limits (please specify in box below) *_ Cumulative administered activity (or total body dose) beyond a certain li…
Belgium		0	0	Nuclear Medicine	Never	Majority	Always	Never	Fixed activity based on diagnosis stage or other clinical factors					Evidence of undifferentiated disease (i.e. absence of iodine uptake despite radiological or biochemical evidence of disease)_ Absence of biochemical disease (i.e. both Tg and anti-Tg AB negativity)_ Need for surgical or radiotherapy de-bulking
Greece
Belgium		12	12	Nuclear Medicine	Always	Never	Always	Never	Fixed activity based on diagnosis stage or other clinical factors	3700	MBq	7400	MBq	Evidence of undifferentiated disease (i.e. absence of iodine uptake despite radiological or biochemical evidence of disease)_ Achievement of stable biochemical markers within a certain limit_ or within acceptable limits (please specify in box below) *_ Cumulative administered activity (or total body dose) beyond a certain limit_ or beyond an acceptable risk-benefit ratio (please specify in box be…
Germany		12	16	Nuclear Medicine	Always	Never	Always	Always	Fixed activity	7400	MBq	20000	MBq	Evidence of undifferentiated disease (i.e. absence of iodine uptake despite radiological or biochemical evidence of disease)_ Need for surgical or radiotherapy de-bulking_ Other criteria (specify below)
Cyprus		9	9	Nuclear Medicine	Always	Never	Always	Never	Fixed activity based on diagnosis stage or other clinical factors	3700	MBq	7400	MBq
Germany		10	14	Nuclear Medicine	Always	Minority	Always	Minority	Fixed activity based on diagnosis stage or other clinical factors	1100	MBq	5500	MBq	Evidence of undifferentiated disease (i.e. absence of iodine uptake despite radiological or biochemical evidence of disease)_ Absence of biochemical disease (i.e. both Tg and anti-Tg AB negativity)_ Achievement of stable biochemical markers within a certain limit_ or within acceptable limits (please specify in box below) *_ Need for surgical or radiotherapy de-bulking

## Sheet: E
		131I-NaI for thyroid cancer therapy for children and young adults
Country		Number of patients treated in the year 2015	Number of treatments performed in 2015	Which medical specialty owns the license to administer treatment?	Is a medical physicist involved in each treatment?	Is the absorbed dose individually planned for each patient?	Is post-therapy imaging performed?	Is post-therapy dosimetry performed?	What basis of prescription do you typically use (specify in below box)	Please specify the Lowest prescribed AMOUNT	Please specify the UNIT of the prescription	Please specify the Highest prescribed AMOUNT	Please specify the UNIT of the prescription	If repeated therapies are required_ on what basis would repetition be discontinued?
Slovakia
Czech Republic		0	0	Nuclear Medicine
Bulgaria		3	2	Radiation Oncology	Always	Never	Always	Never	Fixed activity based on diagnosis stage or other clinical factors	3700	MBq	4400	MBq	Evidence of undifferentiated disease (i.e. absence of iodine uptake despite radiological or biochemical evidence of disease)_ Absence of biochemical disease (i.e. both Tg and anti-Tg AB negativity)_ Cumulative administered activity (or total body dose) beyond a certain limit_ or beyond an acceptable risk-benefit ratio (please specify in box below)*
Czech Republic		0	0	Nuclear Medicine
Czech Republic
Czech Republic
Italy
Italy
Switzerland
Italy
Netherlands
Italy
Italy
Italy
Italy
United Kingdom
Italy		3	4	Nuclear Medicine	Always	Always	Always	Always	Individually calculated activity to give a prescribed absorbed dose to organ at risk	4440	MBq	7185	MBq	Evidence of undifferentiated disease (i.e. absence of iodine uptake despite radiological or biochemical evidence of disease)
Italy		0	0
Italy
Turkey
France
United Kingdom
Slovakia		4	4	Nuclear Medicine	Always	Always	Always	Always	Individually calculated activity to give a prescribed absorbed dose to whole body	1850	MBq	2960	MBq	Evidence of undifferentiated disease (i.e. absence of iodine uptake despite radiological or biochemical evidence of disease)_ Cumulative administered activity (or total body dose) beyond a certain limit_ or beyond an acceptable risk-benefit ratio (please specify in box below)*_ Need for surgical or radiotherapy de-bulking
Sweden
Sweden
Sweden
Sweden
Latvia		0	0
France
Italy
Germany
Serbia
Sweden
Italy
Sweden		0	0	Radiation Oncology	Always	Always	Always	Never
Austria
Sweden
Spain
Spain
Serbia		1	1	Nuclear Medicine	Never	Always	Always	Always	Fixed activity per body surface area or patient weight	4440	MBq	4440	MBq	Evidence of undifferentiated disease (i.e. absence of iodine uptake despite radiological or biochemical evidence of disease)_ Absence of biochemical disease (i.e. both Tg and anti-Tg AB negativity)_ Cumulative administered activity (or total body dose) beyond a certain limit_ or beyond an acceptable risk-benefit ratio (please specify in box below)*_ Need for surgical or radiotherapy de-bulking
France
Netherlands		0	0
Italy
Italy
United Kingdom
Spain		0	0	Nuclear Medicine	Always	Never	Always	Never	Fixed activity	5550	MBq	5550	MBq	Evidence of undifferentiated disease (i.e. absence of iodine uptake despite radiological or biochemical evidence of disease)_ Cumulative administered activity (or total body dose) beyond a certain limit_ or beyond an acceptable risk-benefit ratio (please specify in box below)*
Turkey
Sweden		2	2	Nuclear Medicine_ Medical Oncology	Always	Minority	Always	Minority	Fixed activity based on diagnosis stage or other clinical factors	550	MBq	3700	MBq	Absence of biochemical disease (i.e. both Tg and anti-Tg AB negativity)_ Cumulative administered activity (or total body dose) beyond a certain limit_ or beyond an acceptable risk-benefit ratio (please specify in box below)*
Netherlands
Sweden
Germany		0	0	Nuclear Medicine
Italy		0	0
Switzerland		0	0	Nuclear Medicine
Sweden
Norway
Croatia		2	2	Nuclear Medicine	Always	Never	Always	Never	Fixed activity based on diagnosis stage or other clinical factors	3700	MBq	5550	MBq	Absence of biochemical disease (i.e. both Tg and anti-Tg AB negativity)_ Achievement of stable biochemical markers within a certain limit_ or within acceptable limits (please specify in box below)*_ Need for surgical or radiotherapy de-bulking
Sweden		0	0
Sweden
Italy
Netherlands		0	0
France
France
Netherlands		0	0
Italy		1	1	Nuclear Medicine	Minority	Minority	Always	Minority	Fixed activity based on diagnosis stage or other clinical factors		MBq	3700	MBq	Absence of biochemical disease (i.e. both Tg and anti-Tg AB negativity)_ Need for surgical or radiotherapy de-bulking
United Kingdom
Netherlands		0	0
Bosnia and Herzegovina
Switzerland		1	1	Nuclear Medicine	Always	Always	Always	Always	Fixed activity based on diagnosis stage or other clinical factors	4000	MBq	7000	MBq	Evidence of undifferentiated disease (i.e. absence of iodine uptake despite radiological or biochemical evidence of disease)_ Achievement of stable biochemical markers within a certain limit_ or within acceptable limits (please specify in box below)*_ Cumulative administered activity (or total body dose) beyond a certain limit_ or beyond an acceptable risk-benefit ratio (please specify in box bel…
Italy
Bulgaria		0	0
Norway		0	0
United Kingdom
United Kingdom		0	0
Bosnia and Herzegovina
Spain		1	1	Nuclear Medicine	Always	Never	Always	Never		4810	MBq	4810	MBq
United Kingdom		0		Endocrinology	Always	Never	Always	Never	Fixed activity based on diagnosis stage or other clinical factors	1100	MBq	3700	MBq	Evidence of undifferentiated disease (i.e. absence of iodine uptake despite radiological or biochemical evidence of disease)_ Absence of biochemical disease (i.e. both Tg and anti-Tg AB negativity)
Italy
United Kingdom
Ireland
Italy
Czech Republic		5	6	Nuclear Medicine	Majority	Never	Always	Minority	Fixed activity based on diagnosis stage or other clinical factors	3700	MBq	5500	MBq	Evidence of undifferentiated disease (i.e. absence of iodine uptake despite radiological or biochemical evidence of disease)
Italy
Italy		0
Spain
United Kingdom
Belgium
Germany
Netherlands		0	0
Greece
Portugal		0	0
Sweden
Italy
Sweden
Belgium		0	0
Italy
Netherlands
Norway		0	0
Portugal
United Kingdom
United Kingdom
United Kingdom
Ireland		0	0
United Kingdom		0	0	Medical Oncology
United Kingdom
Denmark
United Kingdom
Hungary
United Kingdom
Denmark
Denmark
Bosnia and Herzegovina		0
United Kingdom		0	0	Medical Oncology	Always	Never	Always	Always	Fixed activity based on diagnosis stage or other clinical factors	3700	MBq	5500	MBq	Evidence of undifferentiated disease (i.e. absence of iodine uptake despite radiological or biochemical evidence of disease)
Ireland
Netherlands		0	0
United Kingdom		9	9	Nuclear Medicine	Always	Never	Always	Never	Fixed activity based on diagnosis stage or other clinical factors	5500	MBq	5500	MBq	Evidence of undifferentiated disease (i.e. absence of iodine uptake despite radiological or biochemical evidence of disease)_ Absence of biochemical disease (i.e. both Tg and anti-Tg AB negativity)
Sweden		0
Sweden
Germany		0	0
Denmark
Italy		10	10	Nuclear Medicine	Never	Never	Minority	Never	Fixed activity based on diagnosis stage or other clinical factors	3700	MBq	5550	MBq	Evidence of undifferentiated disease (i.e. absence of iodine uptake despite radiological or biochemical evidence of disease)_ Need for surgical or radiotherapy de-bulking
Norway		0	0
United Kingdom
Germany
United Kingdom
Belgium
Belgium		0	0	Nuclear Medicine	Always	Always	Always	Never	Fixed activity based on diagnosis stage or other clinical factors_ Individually calculated activity to give a prescribed absorbed dose to organ at risk	1850	MBq	5550	MBq	Evidence of undifferentiated disease (i.e. absence of iodine uptake despite radiological or biochemical evidence of disease)_ Absence of biochemical disease (i.e. both Tg and anti-Tg AB negativity)_ Achievement of stable biochemical markers within a certain limit_ or within acceptable limits (please specify in box below)*_ Cumulative administered activity (or total body dose) beyond a certain lim…
Belgium		0	0	Nuclear Medicine_ Radiation Oncology	Never	Never	Always	Never	Fixed activity based on diagnosis stage or other clinical factors	3700	MBq	5550	MBq	Evidence of undifferentiated disease (i.e. absence of iodine uptake despite radiological or biochemical evidence of disease)_ Absence of biochemical disease (i.e. both Tg and anti-Tg AB negativity)
Norway		0	0
Italy
Germany
Belgium		0	0
Greece		0	0
Belgium
Italy
Germany		1	1	Nuclear Medicine	Always	Never	Always	Always	Fixed activity based on diagnosis stage or other clinical factors	3700	MBq	3700	MBq	Evidence of undifferentiated disease (i.e. absence of iodine uptake despite radiological or biochemical evidence of disease)_ Absence of biochemical disease (i.e. both Tg and anti-Tg AB negativity)
Belgium
Belgium
Belgium
Italy
Italy
Belgium
Italy
France
Netherlands		0	0
France		0	0	Nuclear Medicine
Belgium
United Kingdom
Netherlands
United Kingdom		3	4	Nuclear Medicine	Always	Never	Always	Never	Fixed activity	5500	MBq	5500	MBq	Evidence of undifferentiated disease (i.e. absence of iodine uptake despite radiological or biochemical evidence of disease)_ Absence of biochemical disease (i.e. both Tg and anti-Tg AB negativity)_ Need for surgical or radiotherapy de-bulking
Albania		1	1	Nuclear Medicine	Always	Always	Always	Never	Fixed activity based on diagnosis stage or other clinical factors_ Fixed activity per body surface area or patient weight	2590	MBq	2590	MBq	Absence of biochemical disease (i.e. both Tg and anti-Tg AB negativity)
Italy		0	0
United Kingdom
United Kingdom		0
Serbia		2	2	Nuclear Medicine	Always	Majority	Always	Always	Fixed activity based on diagnosis stage or other clinical factors	5555	MBq	7400	MBq	Evidence of undifferentiated disease (i.e. absence of iodine uptake despite radiological or biochemical evidence of disease)_ Absence of biochemical disease (i.e. both Tg and anti-Tg AB negativity)_ Need for surgical or radiotherapy de-bulking
Italy
Denmark
Italy		1	1	Nuclear Medicine	Never	Never	Always	Never	Fixed activity based on diagnosis stage or other clinical factors_ Fixed activity per body surface area or patient weight	6660	MBq	6660	MBq	Evidence of undifferentiated disease (i.e. absence of iodine uptake despite radiological or biochemical evidence of disease)_ Achievement of stable biochemical markers within a certain limit_ or within acceptable limits (please specify in box below)*_ Cumulative administered activity (or total body dose) beyond a certain limit_ or beyond an acceptable risk-benefit ratio (please specify in box bel…
Belgium		0	0	Nuclear Medicine	Minority	Never	Always	Never	Fixed activity based on diagnosis stage or other clinical factors	0	MBq	0	MBq	Evidence of undifferentiated disease (i.e. absence of iodine uptake despite radiological or biochemical evidence of disease)_ Absence of biochemical disease (i.e. both Tg and anti-Tg AB negativity)_ Cumulative administered activity (or total body dose) beyond a certain limit_ or beyond an acceptable risk-benefit ratio (please specify in box below)*
Greece
Italy
Italy
Italy		0	0
Italy
Italy
Norway
Italy		7	7	Nuclear Medicine	Minority	Minority	Always	Never	Fixed activity based on diagnosis stage or other clinical factors	3332	MBq	5717	MBq	Evidence of undifferentiated disease (i.e. absence of iodine uptake despite radiological or biochemical evidence of disease)_ Absence of biochemical disease (i.e. both Tg and anti-Tg AB negativity)_ Achievement of stable biochemical markers within a certain limit_ or within acceptable limits (please specify in box below)*_ Need for surgical or radiotherapy de-bulking
United Kingdom		1	1	Radiation Oncology	Always	Never	Always	Never	Fixed activity based on diagnosis stage or other clinical factors	2500	MBq	3500	MBq	Evidence of undifferentiated disease (i.e. absence of iodine uptake despite radiological or biochemical evidence of disease)_ Absence of biochemical disease (i.e. both Tg and anti-Tg AB negativity)_ Achievement of stable biochemical markers within a certain limit_ or within acceptable limits (please specify in box below)*_ Unacceptable lung dose
Greece
Germany
United Kingdom
Italy
Belgium		0	0
Germany
Belgium		0	0
Belgium		0
Norway
United Kingdom		0	0
Italy
Czech Republic
Greece		0	0	Nuclear Medicine	Always	Always	Always	Never	Fixed activity based on diagnosis stage or other clinical factors	3700	MBq	5550	MBq	Absence of biochemical disease (i.e. both Tg and anti-Tg AB negativity)
Sweden		1	1	Medical Oncology_ Radiation Oncology	Always	Never	Always	Never	Fixed activity based on diagnosis stage or other clinical factors_ Fixed activity per body surface area or patient weight	3700	MBq	3700	MBq
Italy		0	72
Belgium		0	0		Never	Never	Never	Never	Other prescription (specify below)
Cyprus		0
Belgium		0	0	Nuclear Medicine
United Kingdom		0	0
Belgium		0	0
Belgium		0	0	Nuclear Medicine
Italy
Italy		0
Belgium		0
Italy
Italy
Belgium		1	1	Nuclear Medicine	Minority	Never	Always	Never	Fixed activity	3700	MBq	7400	MBq	Evidence of undifferentiated disease (i.e. absence of iodine uptake despite radiological or biochemical evidence of disease)_ Absence of biochemical disease (i.e. both Tg and anti-Tg AB negativity)_ Achievement of stable biochemical markers within a certain limit_ or within acceptable limits (please specify in box below)*_ Cumulative administered activity (or total body dose) beyond a certain lim…
Belgium
Italy		1	1	Nuclear Medicine	Always	Always	Always	Always	Individually calculated activity to give a prescribed absorbed dose to whole body_ Individually calculated activity to give a prescribed absorbed dose to organ at risk	92	MBq / kg	92	MBq / kg	work in progress
Italy		3	5	Nuclear Medicine	Majority	Minority	Always	Minority	Fixed activity per body surface area or patient weight_ Individually calculated activity to give a prescribed absorbed dose to target tissue	37	MBq / kg	74	MBq / kg	Evidence of undifferentiated disease (i.e. absence of iodine uptake despite radiological or biochemical evidence of disease)_ Absence of biochemical disease (i.e. both Tg and anti-Tg AB negativity)
Switzerland
Germany		0	0
Belgium		1	1	Nuclear Medicine	Always	Never	Always	Never	Fixed activity based on diagnosis stage or other clinical factors	1110	MBq	5550	MBq	Evidence of undifferentiated disease (i.e. absence of iodine uptake despite radiological or biochemical evidence of disease)_ Absence of biochemical disease (i.e. both Tg and anti-Tg AB negativity)_ Need for surgical or radiotherapy de-bulking
Belgium		0	0	Nuclear Medicine
Italy		6	8	Nuclear Medicine	Never	Never	Always	Always	Fixed activity based on diagnosis stage or other clinical factors	555	MBq	7400	MBq	Evidence of undifferentiated disease (i.e. absence of iodine uptake despite radiological or biochemical evidence of disease)_ Absence of biochemical disease (i.e. both Tg and anti-Tg AB negativity)_ Achievement of stable biochemical markers within a certain limit_ or within acceptable limits (please specify in box below)*_ Cumulative administered activity (or total body dose) beyond a certain lim…
Belgium		0	0	Nuclear Medicine	Never	Always	Always	Never
Greece
Belgium		0	0	Nuclear Medicine
Germany		10	10	Nuclear Medicine	Always	Never	Always	Always	Fixed activity	1100	MBq	5500	MBq	Evidence of undifferentiated disease (i.e. absence of iodine uptake despite radiological or biochemical evidence of disease)_ Need for surgical or radiotherapy de-bulking
Cyprus		0	0
Germany		0	0	Nuclear Medicine	Always	Always	Always	Always	Individually calculated activity to give a prescribed absorbed dose to whole body_ Individually calculated activity to give a prescribed absorbed dose to target tissue					Evidence of undifferentiated disease (i.e. absence of iodine uptake despite radiological or biochemical evidence of disease)_ Absence of biochemical disease (i.e. both Tg and anti-Tg AB negativity)_ Achievement of stable biochemical markers within a certain limit_ or within acceptable limits (please specify in box below)*_ Cumulative administered activity (or total body dose) beyond a certain lim…

## Sheet: F
		131I-mIBG for neuroblastoma
Country		Number of patients treated in the year 2015	Number of treatments performed in 2015	Which medical specialty owns the license to administer treatment?	Is a medical physicist involved in each treatment?	Is the absorbed dose individually planned for each patient?	Is post-therapy imaging performed?	Is post-therapy dosimetry performed?	What basis of prescription do you typically use (specify in below box)	Please specify the prescribed AMOUNT	Please specify the UNIT of the prescription	Is therapy prescribed as repeated administrations?	If repeated administrations are given_ how many?	If repeated administrations are given_ with which time interval between them (weeks)?
Slovakia
Slovakia
Bulgaria
Czech Republic		0	0
Czech Republic
Czech Republic
Italy
Italy
Switzerland
Italy
Netherlands
Italy
Italy
Italy
Italy		0	0
United Kingdom
Italy		2	2	Nuclear Medicine	Always	Never	Always	Always	Fixed activity based on diagnosis stage or other clinical factors	3100	MBq	Never
Italy		1	1	Nuclear Medicine	Always	Always	Always	Always	Individually calculated activity to give a prescribed absorbed dose to organ at risk	9250	MBq	Minority	2	12
Italy
Turkey
France
United Kingdom
Slovakia		0	0
Sweden
Sweden
Sweden
Sweden
Latvia		1	1	Nuclear Medicine	Always	Always	Always	Minority	Individually calculated activity to give a prescribed absorbed dose to target tissue			Never
France
Italy
Germany
Serbia
Sweden
Italy
Sweden
Austria		2	4	Nuclear Medicine	Always	Always	Always	Always	Fixed activity per body surface area or patient weight			Always	2	2
Sweden
Spain		2	2	Nuclear Medicine	Always	Minority	Always	Always	Individually calculated activity to give a prescribed absorbed dose to whole body	4	Gy	Always	2	2
Spain		1	2	Nuclear Medicine	Always	Never	Always	Never	Fixed activity	7400	MBq	Majority	4	8
Serbia		0
France
Netherlands		0	0
Italy
Italy
United Kingdom
Spain		1	2	Nuclear Medicine	Always	Never	Always	Never	Fixed activity based on diagnosis stage or other clinical factors	7400	MBq	Majority	3	8
Turkey
Sweden		1	1	Nuclear Medicine_ Medical Oncology	Always	Always	Always	Always	Fixed activity per body surface area or patient weight_ Individually calculated activity to give a prescribed absorbed dose to whole body	4	Gy	Always	2	3
Netherlands
Sweden
Germany		0	0
Italy		1	1	Nuclear Medicine	Always	Never	Always	Always	Fixed activity based on diagnosis stage or other clinical factors	520	MBq / kg	Majority	4	12
Switzerland		0	0	Nuclear Medicine
Sweden
Norway		1	2	Nuclear Medicine	Never	Never	Always	Never	Fixed activity based on diagnosis stage or other clinical factors	7400	MBq	Majority	3	>12
Croatia		11	11	Nuclear Medicine	Always	Never	Always	Always	Fixed activity	3700	MBq	Minority
Sweden		0	0
Sweden
Italy
Netherlands		0	0
France
France
Netherlands		0	0
Italy
United Kingdom
Netherlands		0	0
Bosnia and Herzegovina
Switzerland
Italy
Bulgaria		0	0
Norway		0	0
United Kingdom
United Kingdom		0	0
Bosnia and Herzegovina
Spain		0	0
United Kingdom									Fixed activity based on diagnosis stage or other clinical factors
Italy
United Kingdom
Ireland
Italy
Czech Republic		4	8	Nuclear Medicine	Always	Always	Always	Always	Individually calculated activity to give a prescribed absorbed dose to whole body	444	MBq / kg	Always	2	2
Italy		1	1	Nuclear Medicine	Never	Never	Always	Never	Fixed activity based on diagnosis stage or other clinical factors	5550	MBq	Majority		>12
Italy		0
Spain		0
United Kingdom		0	0
Belgium
Germany		4	4	Nuclear Medicine	Majority	Never	Always	Never	Fixed activity	4000	MBq	Never
Netherlands		6	6	Nuclear Medicine	Never	Majority	Always	Always	Fixed activity per body surface area or patient weight_ Individually calculated activity to give a prescribed absorbed dose to whole body	444	MBq / kg	Majority	2	8
Greece
Portugal		0	0
Sweden
Italy
Sweden
Belgium		0	0
Italy
Netherlands		2		Nuclear Medicine	Minority	Never	Majority	Never	Fixed activity	2700	MBq
Norway		0	0
Portugal
United Kingdom
United Kingdom
United Kingdom
Ireland		0	0
United Kingdom		0	0	Medical Oncology	Always	Never	Always	Never	Fixed activity	7400	MBq	Always	3	8
United Kingdom		3	5	Nuclear Medicine	Always	Never	Always	Never	Fixed activity based on diagnosis stage or other clinical factors	7400	MBq	Never
Denmark
United Kingdom
Hungary
United Kingdom
Denmark
Denmark
Bosnia and Herzegovina
United Kingdom		0	0	Medical Oncology	Always	Never	Always	Always	Fixed activity based on diagnosis stage or other clinical factors	7400	MBq	Never	4	>12
Ireland
Netherlands		0	0
United Kingdom		6	12	Nuclear Medicine	Always	Always	Always	Always	Individually calculated activity to give a prescribed absorbed dose to whole body	444	MBq / kg	Always	2	2
Sweden		0
Sweden
Germany		0	0
Denmark
Italy		2	2	Nuclear Medicine	Never	Never	Always	Never	Fixed activity based on diagnosis stage or other clinical factors	7400	MBq	Never
Norway		0	0
United Kingdom
Germany		11	11	Nuclear Medicine	Always	Never	Always	Always	Fixed activity per body surface area or patient weight	444	MBq / kg	Minority	2	4
United Kingdom
Belgium
Belgium		1	1	Nuclear Medicine	Always	Always	Always	Never	Fixed activity based on diagnosis stage or other clinical factors_ Individually calculated activity to give a prescribed absorbed dose to organ at risk	2	Gy	Majority
Belgium		1	2	Nuclear Medicine	Majority	Never	Always	Never	Fixed activity per body surface area or patient weight	444	MBq / kg	Majority	2	2
Norway		0	0
Italy
Germany		0	0	Nuclear Medicine
Belgium		0	0
Greece		0	0
Belgium
Italy
Germany
Belgium
Belgium
Belgium		0	0
Italy
Italy
Belgium
Italy
France
Netherlands		0	0
France		0	0	Nuclear Medicine
Belgium
United Kingdom
Netherlands
United Kingdom		3	6	Nuclear Medicine	Always	Always	Always	Always	Fixed activity per body surface area or patient weight_ Individually calculated activity to give a prescribed absorbed dose to whole body	444	MBq / kg	Majority	2	2
Albania
Italy		0	0
United Kingdom
United Kingdom		0
Serbia		2	2	Nuclear Medicine	Always	Never	Always	Always	Fixed activity based on diagnosis stage or other clinical factors	3700	MBq	Majority	3	>12
Italy
Denmark
Italy
Belgium		0	0	Nuclear Medicine	Never	Never	Never	Never	Other prescription (specify below)	0	MBq	Never
Greece
Italy
Italy
Italy		0	0	Nuclear Medicine
Italy
Italy
Norway
Italy
United Kingdom		2	2	Radiation Oncology	Always	Never	Always	Never	Fixed activity based on diagnosis stage or other clinical factors	9000	MBq	Never
Greece
Germany
United Kingdom		10	10	Nuclear Medicine	Always	Never		Majority	Fixed activity based on diagnosis stage or other clinical factors		MBq		3	8
Italy
Belgium		0	0
Germany
Belgium		0	0
Belgium		0
Norway		0		Nuclear Medicine	Always	Always	Always	Always	Fixed activity per body surface area or patient weight_ Individually calculated activity to give a prescribed absorbed dose to whole body	4	Gy	Always	2	2
United Kingdom		0	0
Italy
Czech Republic
Greece		0	0	Nuclear Medicine
Sweden		1	2	Medical Oncology_ Radiation Oncology	Always	Never	Always	Always	Fixed activity based on diagnosis stage or other clinical factors_ Fixed activity per body surface area or patient weight	7400	MBq	Minority	2	>12
Italy		0	0
Belgium		0	0						Other prescription (specify below)
Cyprus		0
Belgium		0	0	Nuclear Medicine
United Kingdom		0	0
Belgium		0	0
Belgium		0	0	Nuclear Medicine
Italy
Italy		0
Belgium		0
Italy
Italy
Belgium		0	0
Belgium
Italy
Italy		3	7	Nuclear Medicine	Always	Always	Always	Majority	Fixed activity per body surface area or patient weight_ Individually calculated activity to give a prescribed absorbed dose to whole body	4	Gy	Majority	2	3
Switzerland
Germany		0	0
Belgium		0	0
Belgium		0	0	Nuclear Medicine
Italy		0	0	Nuclear Medicine
Belgium		0	0
Greece
Belgium		0	0	Nuclear Medicine
Germany		3	3	Nuclear Medicine	Always	Always	Always	Always	Fixed activity per body surface area or patient weight			Always	2	12
Cyprus		0	0
Germany		0	0	Nuclear Medicine	Always	Always	Always	Always	Fixed activity based on diagnosis stage or other clinical factors_ Fixed activity per body surface area or patient weight			Majority	3	2

## Sheet: G
		131I-mIBG for adult neuroendocrine tumours
Country		Number of patients treated in the year 2015	Number of treatments performed in 2015	Which medical specialty owns the license to administer treatment?	Indications (tumor type) for which treatment is given	Is a medical physicist involved in each treatment?	Is the absorbed dose individually planned for each patient?	Is post-therapy imaging performed?	Is post-therapy dosimetry performed?	What basis of prescription do you typically use (specify in below box)	Please specify the prescribed AMOUNT	Please specify the UNIT of the prescription	Is therapy prescribed as repeated administrations?	If repeated administrations are given_ how many?	If repeated administrations are given_ with which time interval between them (weeks)?
Slovakia
Czech Republic		0	0	Nuclear Medicine
Bulgaria
Czech Republic		0	0
Czech Republic
Czech Republic
Italy
Italy
Switzerland
Italy
Netherlands
Italy
Italy
Italy
Italy		0	0
United Kingdom
Italy
Italy		1	1	Nuclear Medicine	Phaeochromocytoma	Always	Always	Always	Always	Individually calculated activity to give a prescribed absorbed dose to organ at risk	9250	MBq	Minority	3	12
Italy
Turkey
France
United Kingdom
Slovakia		0	0
Sweden
Sweden		4	4	Medical Oncology		Always	Never	Always	Never	Fixed activity based on diagnosis stage or other clinical factors	7400	MBq	Minority	3	3
Sweden
Sweden
Latvia		1	1	Nuclear Medicine	Medullary thyroid carcinoma	Minority	Always	Majority	Minority	Individually calculated activity to give a prescribed absorbed dose to target tissue			Never
France
Italy
Germany
Serbia
Sweden
Italy
Sweden
Austria		0	0
Sweden
Spain		3	3	Nuclear Medicine	Phaeochromocytoma_ Paraganglioma_ Carcinoid tumour_ Medullary thyroid carcinoma	Always	Always	Always	Always	Individually calculated activity to give a prescribed absorbed dose to organ at risk	2	Gy	Always	2	2
Spain		1	2	Nuclear Medicine	Phaeochromocytoma	Always	Never	Always	Never	Fixed activity	7400	MBq	Majority	4	8
Serbia		0
France
Netherlands		0	0
Italy
Italy
United Kingdom
Spain		0	0
Turkey
Sweden
Netherlands
Sweden
Germany		0	0
Italy		1	1	Nuclear Medicine	Phaeochromocytoma_ Paraganglioma_ Medullary thyroid carcinoma_ Adult neuroblastoma	Always	Never	Always	Always	Fixed activity based on diagnosis stage or other clinical factors	14800	MBq	Majority	4	>12
Switzerland		0	0	Nuclear Medicine
Sweden
Norway		0	0
Croatia		0
Sweden		0	0
Sweden
Italy
Netherlands		0	0
France
France
Netherlands		0	0
Italy
United Kingdom
Netherlands		0	0
Bosnia and Herzegovina
Switzerland
Italy
Bulgaria
Norway		0	0
United Kingdom
United Kingdom		0	0
Bosnia and Herzegovina
Spain		0	0
United Kingdom		1	2	Nuclear Medicine	Phaeochromocytoma_ Carcinoid tumour	Always	Never	Always	Never	Fixed activity based on diagnosis stage or other clinical factors	7400	MBq	Always	3	12
Italy
United Kingdom
Ireland
Italy
Czech Republic		14	19	Nuclear Medicine	Phaeochromocytoma_ Paraganglioma_ Carcinoid tumour_ Medullary thyroid carcinoma	Majority	Never	Always	Minority	Fixed activity based on diagnosis stage or other clinical factors			Majority		>12
Italy		1	1	Nuclear Medicine	Paraganglioma	Never	Never	Always	Never	Fixed activity based on diagnosis stage or other clinical factors	5550	MBq	Majority	4	>12
Italy		0
Spain		0		Nuclear Medicine	Phaeochromocytoma_ Paraganglioma	Always	Always	Always	Always	Fixed activity based on diagnosis stage or other clinical factors	5550	MBq	Majority	3	8
United Kingdom		0	0
Belgium
Germany
Netherlands		3	4	Nuclear Medicine	Phaeochromocytoma_ Carcinoid tumour	Never	Never	Always	Never	Fixed activity_ Fixed activity based on diagnosis stage or other clinical factors	7400		Majority	2	>12
Greece
Portugal		0	0
Sweden
Italy
Sweden
Belgium		0	0
Italy
Netherlands
Norway		0	0
Portugal
United Kingdom
United Kingdom
United Kingdom
Ireland		0	0
United Kingdom		4	6	Medical Oncology	Phaeochromocytoma_ Paraganglioma_ Carcinoid tumour_ Medullary thyroid carcinoma	Always	Never	Always	Never	Fixed activity	7400	MBq	Always	3	8
United Kingdom
Denmark
United Kingdom
Hungary
United Kingdom
Denmark		1	1	Nuclear Medicine	Phaeochromocytoma_ Paraganglioma	Never	Always	Always	Never	Fixed activity based on diagnosis stage or other clinical factors	7400	MBq	Always	3	>12
Denmark
Bosnia and Herzegovina
United Kingdom		3	5	Medical Oncology	Phaeochromocytoma_ Paraganglioma_ Carcinoid tumour	Always	Never	Always	Always	Fixed activity based on diagnosis stage or other clinical factors	7400	MBq	Minority	4	>12
Ireland
Netherlands		0	0
United Kingdom		3	4	Nuclear Medicine	Phaeochromocytoma_ Paraganglioma	Always	Minority	Always	Minority	Fixed activity based on diagnosis stage or other clinical factors	11000	MBq	Majority	4	12
Sweden		0
Sweden
Germany		0	0	Nuclear Medicine
Denmark
Italy		2	2	Nuclear Medicine	Phaeochromocytoma	Never	Never	Always	Never	Fixed activity based on diagnosis stage or other clinical factors	7400	MBq	Never
Norway		0	0
United Kingdom
Germany		2	4	Nuclear Medicine	Phaeochromocytoma_ Medullary thyroid carcinoma	Always	Never	Always	Always	Fixed activity per body surface area or patient weight	444	MBq / kg	Majority	2	12
United Kingdom
Belgium
Belgium		1	1	Nuclear Medicine	Phaeochromocytoma	Always	Always	Always	Never	Fixed activity based on diagnosis stage or other clinical factors_ Individually calculated activity to give a prescribed absorbed dose to organ at risk	7440	MBq	Majority
Belgium		2	2	Nuclear Medicine	Phaeochromocytoma_ Paraganglioma	Minority	Never	Always	Never	Fixed activity	9250	MBq	Majority	3	>12
Norway		0	0
Italy
Germany		0	0	Nuclear Medicine
Belgium		0	0
Greece		0	0
Belgium
Italy
Germany		1	1	Nuclear Medicine	Phaeochromocytoma	Always	Never	Always	Always	Fixed activity based on diagnosis stage or other clinical factors	11000	MBq	Always
Belgium
Belgium
Belgium		0	0
Italy
Italy
Belgium
Italy
France
Netherlands		0	0
France		0	0	Nuclear Medicine
Belgium
United Kingdom
Netherlands
United Kingdom		0						Always		Fixed activity per body surface area or patient weight
Albania
Italy		0	0
United Kingdom
United Kingdom		1	3	Medical Oncology	Phaeochromocytoma_ Paraganglioma_ Carcinoid tumour_ Medullary thyroid carcinoma						7000	MBq	Always	3	>12
Serbia		4	6	Nuclear Medicine	Phaeochromocytoma_ Paraganglioma_ Carcinoid tumour_ Medullary thyroid carcinoma	Always	Minority	Always	Always	Fixed activity based on diagnosis stage or other clinical factors	5550	MBq	Majority	3	>12
Italy
Denmark
Italy
Belgium		0	0	Nuclear Medicine
Greece		3	3	Nuclear Medicine	Phaeochromocytoma_ Paraganglioma	Always	Never	Always	Never	Fixed activity	5550	MBq	Always	4	12
Italy
Italy
Italy		0	0	Nuclear Medicine
Italy
Italy
Norway
Italy
United Kingdom		4	4	Nuclear Medicine	Phaeochromocytoma_ Paraganglioma_ Carcinoid tumour	Always	Never	Always	Majority	Fixed activity based on diagnosis stage or other clinical factors	5000	MBq	Always	3	12
Greece
Germany
United Kingdom
Italy
Belgium		0	0
Germany
Belgium		0	0
Belgium		0
Norway			2	Nuclear Medicine	Phaeochromocytoma_ Paraganglioma	Always	Majority	Always	Majority	Fixed activity based on diagnosis stage or other clinical factors_ Individually calculated activity to give a prescribed absorbed dose to organ at risk	10000	MBq
United Kingdom
Italy
Czech Republic
Greece		0	0	Nuclear Medicine
Sweden		1	1	Medical Oncology_ Radiation Oncology	Phaeochromocytoma_ Paraganglioma	Always	Never	Always	Always	Fixed activity based on diagnosis stage or other clinical factors	7400	MBq		3	>12
Italy		0	0
Belgium		0	0	Nuclear Medicine						Other prescription (specify below)
Cyprus		0
Belgium		0	0	Nuclear Medicine
United Kingdom		2	3	Nuclear Medicine_ Radiation Oncology	Phaeochromocytoma_ Paraganglioma_ Carcinoid tumour	Always	Minority	Always	Minority	Fixed activity	7400	MBq	Majority	3	8
Belgium		0	0
Belgium		0	0	Nuclear Medicine
Italy		3	3	Nuclear Medicine	Phaeochromocytoma	Never	Always	Never	Never	Fixed activity based on diagnosis stage or other clinical factors	6300	MBq	Majority	3	>12
Italy		0
Belgium		0
Italy
Italy
Belgium		0	0
Belgium
Italy
Italy		3	7	Nuclear Medicine	Phaeochromocytoma_ Paraganglioma_ Carcinoid tumour	Always	Majority	Always	Minority	Fixed activity based on diagnosis stage or other clinical factors_ Individually calculated activity to give a prescribed absorbed dose to organ at risk_ Individually calculated activity to give a prescribed absorbed dose to target tissue	2	Gy	Majority	3	>12
Switzerland
Germany		0	0
Belgium		0	0
Belgium		0	0	Nuclear Medicine
Italy		0	0	Nuclear Medicine
Belgium		0	0
Greece
Belgium		1	1	Nuclear Medicine	Phaeochromocytoma	Always	Never	Always	Never	Fixed activity	7400	MBq	Never
Germany		2	2	Nuclear Medicine	Paraganglioma_ Medullary thyroid carcinoma	Always	Always	Always	Always	Fixed activity based on diagnosis stage or other clinical factors	7400	MBq	Always	2	12
Cyprus		0	0
Germany		2	3	Nuclear Medicine	Phaeochromocytoma_ Paraganglioma	Always	Majority	Always	Always	Fixed activity based on diagnosis stage or other clinical factors_ Fixed activity per body surface area or patient weight	3700	MBq	Majority	3	2

## Sheet: H
		177Lu-somatostatin analogues for neuroendocrine tumours
Country		Number of patients treated in the year 2015	Number of treatments performed in 2015	Which medical specialty owns the license to administer treatment?	Indications (tumour type) for which treatment is given	Is a medical physicist involved in each treatment?	Is the absorbed dose individually planned for each patient?	Is post-therapy imaging performed?	Is post-therapy dosimetry performed?	What basis of prescription do you typically use (specify in below box)	Please specify the prescribed AMOUNT	Please specify the UNIT of the prescription	Is therapy prescribed as repeated administrations?	If repeated administrations are given_ how many?	If repeated administrations are given_ with which time interval between them (weeks)?	Are 177Lu and 90Y Somatostatin Receptor Radionuclide Therapies used in tandem?
Slovakia
Czech Republic		0	0	Nuclear Medicine
Bulgaria
Czech Republic		0	0
Czech Republic
Czech Republic
Italy
Italy
Switzerland
Italy
Netherlands
Italy
Italy
Italy
Italy		0	0
United Kingdom
Italy
Italy
Italy
Turkey
France
United Kingdom
Slovakia		0	0
Sweden
Sweden		107	305	Medical Oncology	GEP-NETs_ Lung Carcinoids	Always	Always	Always	Always	Individually calculated activity to give a prescribed absorbed dose to organ at risk	23	Gy	Always	tailored to the patient depending on dosimetry	7	No
Sweden
Sweden
Latvia		0	0
France		20	20	Nuclear Medicine	GEP-NETs	Never	Never	Always	Never	Fixed activity	7400	MBq	Always	4	8	No
Italy
Germany
Serbia
Sweden
Italy
Sweden
Austria		16	47	Nuclear Medicine	GEP-NETs_ Lung Carcinoids	Always	Never	Always	Always	Fixed activity	7400	MBq	Always	4	12	No
Sweden
Spain
Spain		1	2	Nuclear Medicine	GEP-NETs	Majority	Never	Always	Never	Fixed activity	7400	MBq	Always	4	8	No
Serbia		0
France
Netherlands		0	0
Italy		70	158	Nuclear Medicine	GEP-NETs_ Lung Carcinoids_ Small-cell lung cancer_ Medullary thyroid carcinoma_ Neuroblastoma_ Meningioma_ Merkel cell carcinoma	Always	Always	Always	Never	Individually calculated activity to give a prescribed absorbed dose to organ at risk	4000	MBq	Always	5	9	Yes
Italy
United Kingdom
Spain		2	4	Nuclear Medicine	GEP-NETs	Always	Never	Always	Never	Fixed activity	7400	MBq	Always	4	8	No
Turkey
Sweden
Netherlands
Sweden
Germany		0	0
Italy		34	98	Nuclear Medicine	GEP-NETs_ Neuroblastoma	Never	Never	Always	Never	Fixed activity	5500	MBq	Always	3	6	Yes
Switzerland		0	0	Nuclear Medicine
Sweden
Norway		0	0
Croatia		0
Sweden		0	0
Sweden
Italy
Netherlands		0	0
France
France
Netherlands		0	0
Italy
United Kingdom		5	6	Nuclear Medicine	GEP-NETs	Always	Never	Always	Never	Fixed activity	7400	MBq	Always	4	8	No
Netherlands		0	0
Bosnia and Herzegovina
Switzerland		8	18	Nuclear Medicine	GEP-NETs_ Meningioma	Always	Never	Always	Minority	Fixed activity based on diagnosis stage or other clinical factors	7400	MBq	Always	4	12	No
Italy		3	9	Nuclear Medicine	GEP-NETs	Always	Never	Always	Always	Fixed activity based on diagnosis stage or other clinical factors	7400	MBq	Always	4	8	No
Bulgaria
Norway		0	0
United Kingdom
United Kingdom		0	0
Bosnia and Herzegovina
Spain		0	0
United Kingdom
Italy
United Kingdom
Ireland
Italy
Czech Republic
Italy
Italy		0
Spain		0
United Kingdom		0	0
Belgium
Germany		96	96	Nuclear Medicine	GEP-NETs_ Lung Carcinoids_ Small-cell lung cancer_ Medullary thyroid carcinoma_ Neuroblastoma_ Meningioma	Minority	Never	Always	Minority	Fixed activity	7400	MBq	Always	4	12	No
Netherlands		0
Greece		4	6	Nuclear Medicine	GEP-NETs_ Lung Carcinoids	Always	Always	Always	Always	Fixed activity	7000	MBq	Always	6	7	No
Portugal		0	0
Sweden
Italy
Sweden
Belgium		0	0
Italy
Netherlands		100	296	Nuclear Medicine	GEP-NETs	Minority	Minority	Always	Minority	Fixed activity	7400	MBq	Always	4	6	No
Norway		0	0
Portugal
United Kingdom
United Kingdom
United Kingdom
Ireland		0	0
United Kingdom		2	4	Medical Oncology	GEP-NETs	Always	Never	Always	Never	Fixed activity based on diagnosis stage or other clinical factors_ Fixed activity per body surface area or patient weight	1850	MBq / m2	Always	3	8	No
United Kingdom		37	66	Nuclear Medicine	GEP-NETs_ Lung Carcinoids	Always	Never	Always	Never	Fixed activity	7400	MBq	Always	4	8	No
Denmark
United Kingdom
Hungary
United Kingdom
Denmark		3	3	Nuclear Medicine	GEP-NETs_ Lung Carcinoids	Always	Never	Always	Always	Fixed activity based on diagnosis stage or other clinical factors	7400	MBq	Always	4	11	No
Denmark
Bosnia and Herzegovina
United Kingdom		16	34	Medical Oncology	GEP-NETs	Always	Never	Always	Always	Fixed activity	7400	MBq	Always	4	12	No
Ireland
Netherlands		0	0
United Kingdom		16	38	Nuclear Medicine	GEP-NETs_ Neuroblastoma	Always	Minority	Always	Minority	Fixed activity based on diagnosis stage or other clinical factors_ Individually calculated activity to give a prescribed absorbed dose to whole body	7400	MBq	Always	4	10	No
Sweden		0
Sweden
Germany		0	0
Denmark
Italy
Norway		0	0
United Kingdom
Germany		12	38	Nuclear Medicine	GEP-NETs_ Lung Carcinoids_ Merkel cell carcinoma	Always	Never	Always	Always	Fixed activity	7400	MBq	Majority	4	12	No
United Kingdom
Belgium
Belgium		0	0
Belgium		24	79	Nuclear Medicine	GEP-NETs_ Lung Carcinoids_ neural crest (paraganglioma_ in MIBG negative patients)	Minority	Minority	Always	Minority	Fixed activity	7400	MBq	Always	4	8	No
Norway		0	0
Italy
Germany		0	0	Nuclear Medicine
Belgium		0	0
Greece		0	0
Belgium		20	51	Nuclear Medicine	GEP-NETs_ Lung Carcinoids_ Small-cell lung cancer_ Medullary thyroid carcinoma_ Neuroblastoma_ Meningioma_ Merkel cell carcinoma_ author neuroendocrine tumour (mammary_ renal_ ...)	Always	Never	Always	Always	Fixed activity based on diagnosis stage or other clinical factors	7400	MBq	Always	4	12	No
Italy
Germany		15	33	Nuclear Medicine	GEP-NETs_ Lung Carcinoids	Always	Never	Always	Always	Fixed activity	7400	MBq	Always	tailored to the patient depending on dosimetry	10	No
Belgium
Belgium
Belgium		0	0
Italy
Italy
Belgium
Italy		94	375	Nuclear Medicine	GEP-NETs_ Lung Carcinoids_ Small-cell lung cancer_ Medullary thyroid carcinoma_ Meningioma_ glioblastoma_ linfoma_ breast_	Always	Never	Always	Never	Fixed activity based on diagnosis stage or other clinical factors	5500	MBq	Always	5	8	No
France
Netherlands		0	0
France		0	0	Nuclear Medicine
Belgium
United Kingdom
Netherlands		0	0	Nuclear Medicine	GEP-NETs	Never	Never	Always	Never	Fixed activity	7400	MBq	Always	4		No
United Kingdom		0
Albania
Italy		0	0
United Kingdom
United Kingdom					GEP-NETs_ Medullary thyroid carcinoma						7400	MBq		4	12
Serbia		22	32	Nuclear Medicine	GEP-NETs_ Lung Carcinoids_ Small-cell lung cancer_ Medullary thyroid carcinoma_ Neuroblastoma_ DTC	Always	Minority	Always	Always	Fixed activity based on diagnosis stage or other clinical factors	5550	MBq	Majority	5	18	Yes
Italy
Denmark
Italy
Belgium		0	0
Greece		3	6	Nuclear Medicine	GEP-NETs	Always	Never	Always	Majority	Fixed activity	4625	MBq	Always	4	4	No
Italy
Italy
Italy		0	0	Nuclear Medicine
Italy
Italy
Norway
Italy
United Kingdom		16	22	Nuclear Medicine	GEP-NETs_ Neuroblastoma	Always	Minority	Always	Majority	Fixed activity based on diagnosis stage or other clinical factors	5000	MBq	Always	4	12	Yes
Greece
Germany
United Kingdom
Italy
Belgium		0	0
Germany
Belgium		0	0
Belgium		0
Norway
United Kingdom
Italy
Czech Republic
Greece		1	1	Nuclear Medicine	GEP-NETs	Always	Never	Always	Never	Fixed activity based on diagnosis stage or other clinical factors	9175	MBq	Always	3	12	No
Sweden		10	30	Medical Oncology_ Radiation Oncology	GEP-NETs_ Lung Carcinoids	Always	Always	Always	Always	Individually calculated activity to give a prescribed absorbed dose to organ at risk	29	Gy	Always	tailored to the patient depending on dosimetry	10	No
Italy		0	0
Belgium		0	0							Other prescription (specify below)
Cyprus		0
Belgium		0	0
United Kingdom		19	36	Nuclear Medicine_ Radiation Oncology	GEP-NETs	Always	Never	Always	Minority	Fixed activity	7400	MBq	Always	4	8	No
Belgium		0	0
Belgium		0	0	Nuclear Medicine
Italy
Italy		0
Belgium		0
Italy
Italy
Belgium		0	0
Belgium
Italy
Italy
Switzerland		1	4	Nuclear Medicine	GEP-NETs	Always	Minority	Always	Minority	Fixed activity	7400	MBq	Always	4	8	No
Germany		30	90	Nuclear Medicine	GEP-NETs_ Lung Carcinoids_ Medullary thyroid carcinoma_ Meningioma_ Merkel cell carcinoma	Never	Never	Always	Minority	Fixed activity	7400	MBq	Always	4	8	No
Belgium		0	0
Belgium		0	0	Nuclear Medicine
Italy		0	0	Nuclear Medicine
Belgium		0	0
Greece
Belgium		0	0	Nuclear Medicine
Germany		25	60	Nuclear Medicine	GEP-NETs_ Lung Carcinoids	Always	Never	Always	Always	Fixed activity based on diagnosis stage or other clinical factors	7400	MBq	Always	2	11	No
Cyprus		0	0
Germany		207	350	Nuclear Medicine	GEP-NETs_ Lung Carcinoids_ Medullary thyroid carcinoma_ Meningioma_ Merkel cell carcinoma_ Paraganglioma	Always	Majority	Always	Majority	Fixed activity based on diagnosis stage or other clinical factors_ Fixed activity per body surface area or patient weight	7000	MBq	Always	4	10	Yes

## Sheet: I
		90Y-somatostatin analogues for neuroendocrine tumours
Country		Number of patients treated in the year 2015	Number of treatments performed in 2015	Which medical specialty owns the license to administer treatment?	Indications (tumour type) for which treatment is given	Is a medical physicist involved in each treatment?	Is the absorbed dose individually planned for each patient?	Is post-therapy imaging performed?	Is post-therapy dosimetry performed?	What basis of prescription do you typically use (specify in below box)	Please specify the prescribed AMOUNT	Please specify the UNIT of the prescription	Is therapy prescribed as repeated administrations?	If repeated administrations are given_ how many?	If repeated administrations are given_ with which time interval between them (weeks)?
Slovakia
Czech Republic		0	0	Nuclear Medicine
Bulgaria
Czech Republic		0	0
Czech Republic
Czech Republic
Italy
Italy
Switzerland
Italy
Netherlands
Italy
Italy
Italy
Italy		0	0
United Kingdom
Italy
Italy
Italy
Turkey
France
United Kingdom
Slovakia		0	0
Sweden
Sweden
Sweden
Sweden
Latvia		0	0
France
Italy
Germany
Serbia
Sweden
Italy
Sweden
Austria		0	0
Sweden
Spain
Spain
Serbia		0
France
Netherlands		0	0
Italy		70	142	Nuclear Medicine	GEP-NETs_ Lung Carcinoids_ Small-cell lung cancer_ Medullary thyroid carcinoma_ Neuroblastoma_ Meningioma_ Merkel cell carcinoma	Always	Always	Always	Never	Individually calculated activity to give a prescribed absorbed dose to organ at risk	2600	MBq	Minority	2	9
Italy
United Kingdom		10	15	Nuclear Medicine	GEP-NETs_ Lung Carcinoids	Always	Always	Always	Minority	Fixed activity per body surface area or patient weight	2500	MBq / kg	Always	3	12
Spain		0	0
Turkey
Sweden
Netherlands
Sweden
Germany		0	0
Italy		27	77	Nuclear Medicine	GEP-NETs_ Neuroblastoma	Never	Never	Always	Never	Fixed activity	2600	MBq	Always	3	6
Switzerland		0	0	Nuclear Medicine
Sweden
Norway		0	0
Croatia		0
Sweden		0	0
Sweden
Italy
Netherlands		0	0
France
France
Netherlands		0	0
Italy
United Kingdom
Netherlands		0	0
Bosnia and Herzegovina
Switzerland
Italy		2	3	Nuclear Medicine	GEP-NETs_ Lung Carcinoids	Always	Never	Always	Minority	Fixed activity based on diagnosis stage or other clinical factors	1850	MBq	Always	5	8
Bulgaria
Norway		0	0
United Kingdom
United Kingdom		0	0
Bosnia and Herzegovina
Spain		0	0
United Kingdom
Italy
United Kingdom
Ireland
Italy
Czech Republic
Italy
Italy		46	274	Nuclear Medicine	GEP-NETs_ Meningioma	Majority	Majority	Always	Majority	Fixed activity based on diagnosis stage or other clinical factors	2500	MBq	Always	6	6
Spain		0
United Kingdom		0	0
Belgium
Germany
Netherlands		0
Greece
Portugal		0	0
Sweden
Italy
Sweden
Belgium		0	0
Italy
Netherlands
Norway		0	0
Portugal
United Kingdom
United Kingdom
United Kingdom
Ireland		0	0
United Kingdom		24	31	Medical Oncology	GEP-NETs	Always	Never	Always	Never	Fixed activity based on diagnosis stage or other clinical factors_ Fixed activity per body surface area or patient weight	1850	MBq / m2	Always	2	8
United Kingdom
Denmark
United Kingdom
Hungary
United Kingdom
Denmark		25	57	Nuclear Medicine	GEP-NETs_ Lung Carcinoids	Never	Always	Never	Never	Fixed activity per body surface area or patient weight	1850	MBq / m2	Always	4	11
Denmark
Bosnia and Herzegovina
United Kingdom		0	0	Medical Oncology	GEP-NETs	Always	Never	Always	Always	Fixed activity	0	MBq	Always	> 12	4
Ireland
Netherlands		0	0
United Kingdom		0	0
Sweden		0
Sweden
Germany		0	0
Denmark
Italy
Norway		0	0
United Kingdom
Germany
United Kingdom
Belgium
Belgium		0	0
Belgium		0	0	Nuclear Medicine	GEP-NETs_ Lung Carcinoids_ Merkel cell carcinoma	Always	Always	Always	Never	Fixed activity per body surface area or patient weight_ Other prescription (specify below)	1850	MBq / m2	Always	tailored to the patient depending on dosimetry	8
Norway		0	0
Italy
Germany		0	0	Nuclear Medicine
Belgium		0	0
Greece		9	9	Nuclear Medicine		Always	Always	Always	Always	Individually calculated activity to give a prescribed absorbed dose to organ at risk
Belgium
Italy
Germany
Belgium
Belgium
Belgium		0	0
Italy
Italy
Belgium
Italy		40	1170	Nuclear Medicine	GEP-NETs_ Lung Carcinoids_ Small-cell lung cancer_ Medullary thyroid carcinoma_ Meningioma_ glioblastoma_ linphoma_ breast	Always	Never	Always	Never	Fixed activity based on diagnosis stage or other clinical factors	1480	MBq	Always	5	8
France
Netherlands		0	0
France		0	0	Nuclear Medicine
Belgium
United Kingdom		9	11	Nuclear Medicine	GEP-NETs	Always	Never	Always	Always	Fixed activity based on diagnosis stage or other clinical factors	3000	MBq	Always	3	6
Netherlands
United Kingdom		9	39	Nuclear Medicine	neuroendocrine	Always	Minority	Always	Always	Fixed activity	3000	MBq	Always	4	8
Albania
Italy		0	0
United Kingdom
United Kingdom		4	6	Medical Oncology		Minority	Never	Always	Never	Fixed activity	2500	MBq / m2
Serbia		26	36	Nuclear Medicine	GEP-NETs_ Lung Carcinoids_ Small-cell lung cancer_ Medullary thyroid carcinoma_ Neuroblastoma_ DTC	Always	Minority	Minority	Always	Fixed activity based on diagnosis stage or other clinical factors	5550	MBq	Majority	5	18
Italy
Denmark
Italy
Belgium		0	0
Greece
Italy
Italy
Italy		0	0	Nuclear Medicine
Italy
Italy
Norway
Italy
United Kingdom		11	18	Nuclear Medicine	GEP-NETs_ Neuroblastoma	Always	Minority	Always	Majority	Fixed activity based on diagnosis stage or other clinical factors	3000	MBq	Always	4	12
Greece
Germany
United Kingdom
Italy
Belgium		0	0
Germany
Belgium		0	0
Belgium		0
Norway
United Kingdom
Italy
Czech Republic
Greece		0	0	Nuclear Medicine
Sweden		0	0
Italy		0	0
Belgium		0	0
Cyprus		0
Belgium		0	0
United Kingdom		0	0
Belgium		0	0
Belgium		0	0	Nuclear Medicine
Italy
Italy		0
Belgium		0
Italy
Italy
Belgium		0	0
Belgium
Italy
Italy
Switzerland
Germany		0	0
Belgium		0	0
Belgium		0	0	Nuclear Medicine
Italy		0	0	Nuclear Medicine
Belgium		0	0
Greece
Belgium		0	0	Nuclear Medicine
Germany		0	0	Nuclear Medicine	GEP-NETs	Always	Never	Always	Minority	Fixed activity based on diagnosis stage or other clinical factors			Always	2	8
Cyprus		0	0
Germany		31	38	Nuclear Medicine	GEP-NETs_ Lung Carcinoids_ Meningioma_ Paraganglioma_ glomus tumors	Always	Minority	Always	Minority	Fixed activity based on diagnosis stage or other clinical factors_ Fixed activity per body surface area or patient weight		MBq	Always	tailored to the patient depending on dosimetry	12

[truncated: 9 more sheets: J, K, L, M, N, O, P, Q, R]
